# Supplementary material for: 10-Hy­droxy-10-(1,3-thia­zol-2-ylmeth­yl)phenanthren-9(10H)-one
Source: Acta Crystallogr Sect E Struct Rep Online. 2010 Jun 16;66(Pt 7):o1683–4. doi: 10.1107/S1600536810022439 (PMC3006705; doi:10.1107/S1600536810022439)
Supplement: Supplementary file 2 [file e-66-o1683-Isup2.hkl]

# 
# h,k,l, Fc-squared, Fo-squared, sigma(Fo-squared) and status flag 
# 
data_I
_shelx_title ' mo_ly1_0m in Pna2(1) (100K)' 
_shelx_refln_list_code          4 
_shelx_F_calc_maximum      155.69 
_exptl_crystal_F_000       640.00 
_reflns_d_resolution_high  0.7077 
 
loop_ 
 _symmetry_equiv_pos_as_xyz 
 'x, y, z' 
 '-x, -y, z+1/2' 
 'x+1/2, -y+1/2, z' 
 '-x+1/2, y+1/2, z+1/2' 
 
_cell_length_a    12.5623 
_cell_length_b     7.3222 
_cell_length_c    15.4625 
_cell_angle_alpha  90.000 
_cell_angle_beta   90.000 
_cell_angle_gamma  90.000 
 
_shelx_F_squared_multiplier     1.000 
 
loop_ 
 _refln_index_h 
 _refln_index_k 
 _refln_index_l 
 _refln_F_squared_calc 
 _refln_F_squared_meas 
 _refln_F_squared_sigma 
 _refln_observed_status 
   9   2 -17       11.51       14.57      2.73 o 
  10   2 -17       30.40       28.54      4.48 o 
   8   3 -17       12.72       16.11      3.14 o 
   9   3 -17      421.25      410.01     16.26 o 
   7   4 -17       88.60       84.94      6.05 o 
   8   4 -17      151.75      139.87      8.56 o 
   5   5 -17       36.13       34.62      3.75 o 
   6   5 -17      113.79      110.79      7.35 o 
   4   6 -17       12.20        9.79      3.38 o 
  10   0 -16      200.14      223.50      9.81 o 
   9   1 -16       17.01       14.69      3.27 o 
  10   1 -16      257.96      255.69     12.04 o 
  11   1 -16      131.73      123.86      5.68 o 
   8   2 -16       76.77       71.62      5.35 o 
   9   2 -16       45.42       38.11      5.21 o 
  10   2 -16       25.71       26.74      5.31 o 
  11   2 -16       74.60       86.55      8.83 o 
   7   3 -16      126.03      137.48      7.62 o 
   8   3 -16       84.81       95.47      7.27 o 
   9   3 -16      126.00      135.95      9.39 o 
  10   3 -16       72.14       79.60      8.57 o 
   5   4 -16       10.22        8.78      2.68 o 
   6   4 -16      247.25      252.16     11.37 o 
   7   4 -16        2.84        2.56      3.51 o 
   8   4 -16       77.82       99.14      8.93 o 
   9   4 -16      146.32      144.41     10.70 o 
   3   5 -16      259.76      267.42     10.09 o 
   4   5 -16      228.03      228.96     10.42 o 
   5   5 -16       96.12      116.19      7.87 o 
   6   5 -16       10.41        8.89      4.12 o 
   7   5 -16      106.18      119.33      9.19 o 
   1   6 -16       19.12       19.82      3.13 o 
   2   6 -16      125.19      125.82      7.69 o 
   3   6 -16      170.90      180.89      9.88 o 
   4   6 -16       22.96       11.92      4.45 o 
   5   6 -16       60.03       76.41      8.09 o 
   8   0 -15      671.96      686.13     20.81 o 
  10   0 -15      398.63      388.85     16.32 o 
  12   0 -15       41.67       34.40      6.26 o 
   8   1 -15       22.62       24.27      3.69 o 
   9   1 -15        7.59        6.47      2.26 o 
  10   1 -15       95.63       99.81      5.16 o 
  11   1 -15      197.02      198.60     15.57 o 
  12   1 -15       43.36       43.51      4.78 o 
   6   2 -15      113.25      113.81      5.26 o 
   7   2 -15       21.03       17.78      3.38 o 
   8   2 -15      876.70      871.98     29.04 o 
   9   2 -15       36.49       34.65      5.67 o 
  10   2 -15      306.10      326.93      9.75 o 
  11   2 -15       52.76       56.34      6.46 o 
  12   2 -15      175.72      186.98     10.86 o 
   5   3 -15      121.22      126.41      6.31 o 
   6   3 -15       28.04       26.15      4.01 o 
   7   3 -15      435.69      442.43     17.54 o 
   8   3 -15       22.24       22.32      4.86 o 
   9   3 -15      416.79      439.14     19.58 o 
  10   3 -15       98.78       94.22      9.79 o 
  11   3 -15       49.41       58.05      6.94 o 
   3   4 -15        9.57        7.30      2.08 o 
   4   4 -15       94.71       89.75      6.04 o 
   5   4 -15       75.22       77.40      6.36 o 
   6   4 -15      260.75      264.02     13.03 o 
   7   4 -15      206.22      217.10     12.16 o 
   8   4 -15      419.32      435.23     19.57 o 
   9   4 -15       16.89       21.14      5.85 o 
  10   4 -15      530.07      559.24     24.54 o 
   1   5 -15       86.62       90.02      4.98 o 
   2   5 -15      141.31      145.05      7.70 o 
   3   5 -15      106.68      110.58      7.53 o 
   4   5 -15      114.84      105.63      7.82 o 
   5   5 -15      190.95      185.84     11.01 o 
   6   5 -15      139.73      143.35     10.14 o 
   7   5 -15       93.86      114.77     10.57 o 
   8   5 -15      131.53      135.74     11.05 o 
   1   6 -15        5.37        4.65      2.07 o 
   2   6 -15      208.62      208.57     11.37 o 
   3   6 -15       57.50       56.26      6.97 o 
   4   6 -15      191.70      210.35     12.31 o 
   5   6 -15      129.37      143.45     10.60 o 
   6   6 -15       45.71       47.58      7.32 o 
   0   7 -15      626.25      676.03     24.80 o 
   1   7 -15       30.76       28.57      3.75 o 
   2   7 -15       33.20       30.87      3.82 o 
   3   7 -15        7.26        9.61      3.25 o 
   8   0 -14       65.04       52.46      5.18 o 
  10   0 -14      332.13      333.42     15.50 o 
  12   0 -14      551.22      568.86     24.48 o 
   6   1 -14      167.23      162.66      6.76 o 
   7   1 -14      155.40      152.16      7.80 o 
   8   1 -14      171.65      167.86      5.94 o 
   9   1 -14       72.74       71.67      4.53 o 
  10   1 -14        9.47        8.74      3.18 o 
  11   1 -14      175.64      171.47     12.70 o 
  12   1 -14       39.58       38.79      4.79 o 
   5   2 -14       75.36       76.69      4.50 o 
   6   2 -14      249.73      241.99     10.43 o 
   7   2 -14       18.49       20.57      3.96 o 
   8   2 -14      336.91      336.45      9.11 o 
   9   2 -14        9.98        9.69      2.34 o 
  10   2 -14      110.05      102.86      5.94 o 
  11   2 -14      163.31      164.28      7.79 o 
  12   2 -14      164.20      169.81      8.36 o 
   4   3 -14      402.86      403.17     13.99 o 
   5   3 -14      109.41      121.68      7.14 o 
   6   3 -14       70.63       49.80      5.76 o 
   7   3 -14       90.52       87.73      8.05 o 
   8   3 -14       79.80       82.26      8.32 o 
   9   3 -14       42.01       34.32      3.26 o 
  10   3 -14       96.54       98.58      5.68 o 
  11   3 -14       46.80       33.85      7.44 o 
  12   3 -14       22.12       15.78      4.85 o 
   2   4 -14      269.89      291.14     10.88 o 
   3   4 -14       54.07       60.33      5.55 o 
   4   4 -14      643.71      669.18     23.20 o 
   5   4 -14       10.74       11.85      3.73 o 
   6   4 -14      143.95      134.68      9.46 o 
   7   4 -14        9.42        7.24      3.89 o 
   8   4 -14       58.12       62.59      7.91 o 
   9   4 -14      122.50      129.75     10.50 o 
  10   4 -14      122.31      131.15      8.58 o 
  11   4 -14       56.55       60.25      6.39 o 
   1   5 -14      437.46      437.08     10.96 o 
   2   5 -14        2.22        3.41      3.00 o 
   3   5 -14      104.58      110.42      7.89 o 
   4   5 -14       71.71       68.46      7.54 o 
   5   5 -14       22.95       22.00      5.05 o 
   6   5 -14      140.63      138.30     10.18 o 
   7   5 -14        9.45        6.72      4.43 o 
   8   5 -14       98.11       98.82     10.65 o 
   9   5 -14       26.85       18.13      5.70 o 
  10   5 -14       14.10       10.30      2.90 o 
   0   6 -14        1.74       -0.40      2.99 o 
   1   6 -14       71.83       69.79     12.42 o 
   2   6 -14      412.91      425.28     13.96 o 
   3   6 -14       51.63       50.78      4.58 o 
   4   6 -14       51.56       51.28      3.70 o 
   5   6 -14        8.21       11.98      4.85 o 
   6   6 -14       32.26       39.60      7.15 o 
   7   6 -14       39.99       50.60      8.16 o 
   1   7 -14      131.82      151.55     11.49 o 
   2   7 -14       37.54       36.23      6.68 o 
   3   7 -14        1.03       -0.50      2.61 o 
   4   7 -14       16.38       21.91      4.63 o 
   5   7 -14       85.63       95.50      7.04 o 
   6   7 -14       16.88       24.64      3.96 o 
   6   0 -13      296.09      274.24     10.09 o 
   8   0 -13      756.08      731.84     25.41 o 
  10   0 -13      538.95      553.34     21.85 o 
  12   0 -13      329.01      345.73     17.87 o 
   5   1 -13     1004.29     1011.74     28.74 o 
   6   1 -13       80.80       69.20      5.04 o 
   7   1 -13      396.07      405.51     10.41 o 
   8   1 -13      164.80      156.10      6.25 o 
   9   1 -13       63.46       69.73      4.95 o 
  10   1 -13       80.12       79.72      5.75 o 
  11   1 -13        3.22        2.57      2.84 o 
  12   1 -13       10.16        6.24      3.32 o 
  13   1 -13       14.28       17.85      5.84 o 
   4   2 -13      253.02      263.89      9.64 o 
   5   2 -13      141.38      122.92      6.74 o 
   6   2 -13      233.66      222.86     10.73 o 
   7   2 -13       50.42       50.43      3.07 o 
   8   2 -13      291.01      298.02      9.56 o 
   9   2 -13       10.80        9.44      2.51 o 
  10   2 -13      448.34      452.50     13.66 o 
  11   2 -13      330.70      332.39     12.02 o 
  12   2 -13      133.17      138.41      8.13 o 
  13   2 -13       39.56       30.65      4.95 o 
   2   3 -13      289.27      279.50      9.36 o 
   3   3 -13       84.88       78.50      5.08 o 
   4   3 -13      288.05      282.03     11.78 o 
   5   3 -13      312.18      305.89     13.44 o 
   6   3 -13      138.50      119.00      8.23 o 
   7   3 -13      624.27      591.21     22.91 o 
   8   3 -13       77.16       72.76      6.24 o 
   9   3 -13       83.49       79.30      5.11 o 
  10   3 -13       19.00       11.71      3.12 o 
  11   3 -13       82.91       77.39      6.20 o 
  12   3 -13        5.11        7.41      3.37 o 
   1   4 -13      109.36       94.85      5.99 o 
   2   4 -13      749.02      774.52     25.13 o 
   3   4 -13      114.23      103.85      7.27 o 
   4   4 -13       47.75       49.38      5.92 o 
   5   4 -13       24.09       22.81      4.68 o 
   6   4 -13      100.90      103.69      8.31 o 
   7   4 -13      109.33      119.09      9.43 o 
   8   4 -13      452.03      452.34     12.46 o 
   9   4 -13      225.93      215.96      8.68 o 
  10   4 -13      296.89      305.24     10.89 o 
  11   4 -13        6.63        6.64      5.79 o 
   0   5 -13     1034.14     1041.03     33.14 o 
   1   5 -13       97.29       91.79      5.64 o 
   2   5 -13       61.99       50.49      4.16 o 
   3   5 -13      357.23      364.24     16.47 o 
   4   5 -13      211.56      220.34     12.37 o 
   5   5 -13      348.47      345.61     16.66 o 
   6   5 -13       76.54       79.83      8.79 o 
   7   5 -13      272.26      255.86     15.10 o 
   8   5 -13       26.00       20.94      4.68 o 
   9   5 -13      316.66      332.40     10.87 o 
  10   5 -13       47.65       41.79      4.58 o 
   1   6 -13      190.65      181.59     16.01 o 
   2   6 -13       12.78        9.46      2.71 o 
   3   6 -13        2.90        1.81      2.27 o 
   4   6 -13      167.14      182.22     12.65 o 
   5   6 -13       31.33       34.85      5.83 o 
   6   6 -13      256.28      260.16      9.09 o 
   7   6 -13       64.50       57.63      4.20 o 
   8   6 -13      200.88      202.83     14.39 o 
   9   6 -13       50.38       49.09      5.16 o 
   0   7 -13      179.04      200.55     12.39 o 
   1   7 -13       39.12       40.10      4.81 o 
   2   7 -13      283.14      273.44     10.76 o 
   3   7 -13      106.59      106.95     14.58 o 
   4   7 -13      130.75      121.18      8.65 o 
   5   7 -13      156.17      156.24      7.90 o 
   6   7 -13       32.44       26.69      4.18 o 
   7   7 -13      101.94      111.61      8.13 o 
   6   0 -12     2187.32     2143.05     60.35 o 
   8   0 -12      293.71      298.72     13.37 o 
  10   0 -12       99.79       83.80      8.64 o 
  12   0 -12      602.92      601.33     26.03 o 
  14   0 -12      117.09      113.44     12.13 o 
   4   1 -12      671.15      689.85     19.82 o 
   5   1 -12      671.73      694.43     21.83 o 
   6   1 -12       29.12       25.68      3.37 o 
   7   1 -12      533.76      508.04     13.35 o 
   8   1 -12      433.72      413.41     12.36 o 
   9   1 -12      254.00      253.35     23.54 o 
  10   1 -12      155.45      142.76      7.16 o 
  11   1 -12      131.27      147.77      7.66 o 
  12   1 -12       16.91       18.93      5.36 o 
  13   1 -12      291.28      314.41     14.00 o 
  14   1 -12       20.14       14.38      4.15 o 
   3   2 -12      252.55      256.20      6.40 o 
   4   2 -12     2461.73     2260.66     64.49 o 
   5   2 -12      129.77      135.64      7.57 o 
   6   2 -12      446.86      457.60     13.20 o 
   7   2 -12      159.38      159.92      6.11 o 
   8   2 -12        3.13        2.68      1.94 o 
   9   2 -12      123.09      122.35      6.19 o 
  10   2 -12      224.32      198.34     13.95 o 
  11   2 -12       38.61       31.14      4.36 o 
  12   2 -12      181.87      181.77     20.95 o 
  13   2 -12       34.68       32.28      5.03 o 
   1   3 -12      835.82      806.44     16.64 o 
   2   3 -12      370.03      363.74     13.15 o 
   3   3 -12       98.11       89.80      6.09 o 
   4   3 -12      289.58      297.03     12.74 o 
   5   3 -12      209.55      216.52     11.02 o 
   6   3 -12       32.47       29.69      2.17 o 
   7   3 -12      134.18      142.69      5.76 o 
   8   3 -12        0.68        1.79      2.05 o 
   9   3 -12      127.42      134.98      6.70 o 
  10   3 -12      113.44      127.57     11.03 o 
  11   3 -12      420.13      410.63     13.95 o 
  12   3 -12       21.71       20.43      4.68 o 
  13   3 -12      120.56      109.56      8.28 o 
   0   4 -12      524.67      512.66     17.35 o 
   1   4 -12       31.20       31.84      2.75 o 
   2   4 -12      377.83      378.54      9.59 o 
   3   4 -12      101.73       99.57      7.38 o 
   4   4 -12       27.39       24.59      4.60 o 
   5   4 -12      249.81      262.49     13.26 o 
   6   4 -12       96.47      100.88      8.27 o 
   7   4 -12       74.75       67.67      4.17 o 
   8   4 -12       92.43       94.12      5.94 o 
   9   4 -12      115.48      115.75      6.41 o 
  10   4 -12       64.63       71.50      5.91 o 
  11   4 -12      172.11      167.23      8.56 o 
  12   4 -12      209.11      250.27     10.96 o 
   1   5 -12      219.42      219.35      7.77 o 
   2   5 -12       54.26       55.77      4.31 o 
   3   5 -12      291.37      305.50     11.04 o 
   4   5 -12      102.24       92.30      9.43 o 
   5   5 -12       25.24       18.77      2.77 o 
   6   5 -12       15.87       18.40      2.67 o 
   7   5 -12       48.73       46.58      3.14 o 
   8   5 -12       39.90       37.73      4.23 o 
   9   5 -12        9.13       18.79      3.48 o 
  10   5 -12      175.53      193.40      8.78 o 
  11   5 -12       35.06       30.46      4.59 o 
   0   6 -12       68.85       82.74      8.37 o 
   1   6 -12        7.67        8.15      6.21 o 
   2   6 -12       53.94       55.94      4.90 o 
   3   6 -12       35.38       32.98      4.02 o 
   4   6 -12      169.10      174.16      7.70 o 
   5   6 -12       47.24       45.58      4.63 o 
   6   6 -12       15.24       15.03      3.17 o 
   7   6 -12       60.18       58.69      3.70 o 
   8   6 -12       29.53       25.53      2.78 o 
   9   6 -12      107.85      131.65      6.06 o 
  10   6 -12      322.84      354.00     18.01 o 
   1   7 -12      667.79      684.05     19.36 o 
   2   7 -12      142.62      146.88      7.75 o 
   3   7 -12       59.95       67.11      5.95 o 
   4   7 -12       20.30       30.68      4.55 o 
   5   7 -12       55.07       54.94      5.56 o 
   6   7 -12       20.45       18.08      3.90 o 
   7   7 -12        3.78        0.75      1.84 o 
   8   7 -12      138.50      154.60      8.22 o 
   0   8 -12       79.92       82.92     10.10 o 
   1   8 -12       61.14       59.74      6.30 o 
   2   8 -12      156.23      168.41     12.19 o 
   3   8 -12       87.23       89.61      7.47 o 
   4   8 -12       34.30       35.61      7.88 o 
   6   0 -11      103.47      104.59      6.46 o 
   8   0 -11      334.31      347.26     15.15 o 
  10   0 -11      210.88      224.97     13.06 o 
  12   0 -11      123.24      124.94     11.78 o 
  14   0 -11      151.76      180.64     14.26 o 
   4   1 -11      482.84      472.62     11.01 o 
   5   1 -11     1165.46     1161.48     19.77 o 
   6   1 -11      465.53      433.47     11.34 o 
   7   1 -11      432.69      424.92     11.83 o 
   8   1 -11      143.51      126.07      5.94 o 
   9   1 -11      221.22      223.89     13.01 o 
  10   1 -11       27.92       16.70      3.28 o 
  11   1 -11      173.36      173.97      9.60 o 
  12   1 -11       47.93       38.61      5.09 o 
  13   1 -11       59.94       64.85      6.50 o 
  14   1 -11       35.82       38.46      5.73 o 
   2   2 -11      499.10      500.52     10.97 o 
   3   2 -11      397.77      369.98      9.19 o 
   4   2 -11      150.46      140.60      7.48 o 
   5   2 -11      502.31      500.59     11.63 o 
   6   2 -11      639.78      590.64     14.55 o 
   7   2 -11      236.02      213.81      7.52 o 
   8   2 -11      996.22      985.88     23.34 o 
   9   2 -11       41.67       30.94      3.78 o 
  10   2 -11      207.58      216.40     15.71 o 
  11   2 -11       10.61        8.17      3.17 o 
  12   2 -11        1.36        1.80      3.33 o 
  13   2 -11       17.49       11.49      3.88 o 
  14   2 -11        2.84       -0.87      5.29 o 
   0   3 -11      155.42      155.60      6.71 o 
   1   3 -11     1069.56     1037.83     31.56 o 
   2   3 -11      353.84      352.28     13.52 o 
   3   3 -11     1779.28     1726.30     51.88 o 
   4   3 -11      381.78      419.18     16.31 o 
   5   3 -11     1124.50     1072.42     25.56 o 
   6   3 -11      250.95      233.93      7.57 o 
   7   3 -11      102.24      108.96      5.25 o 
   8   3 -11      147.07      148.46      8.02 o 
   9   3 -11       27.36       29.62      3.74 o 
  10   3 -11      301.98      290.54     11.14 o 
  11   3 -11       57.08       57.94      5.70 o 
  12   3 -11       43.87       43.71      6.15 o 
  13   3 -11       55.56       61.28      6.62 o 
  14   3 -11       70.27       85.89     12.04 o 
   1   4 -11     1629.03     1573.09     33.25 o 
   2   4 -11      147.90      137.14      5.44 o 
   3   4 -11      142.70      136.20      5.39 o 
   4   4 -11      142.13      145.92      5.54 o 
   5   4 -11       19.13       17.99      3.62 o 
   6   4 -11      563.39      568.12     11.24 o 
   7   4 -11        5.77        3.81      1.31 o 
   8   4 -11      300.77      282.17      9.87 o 
   9   4 -11       61.15       45.13      8.46 o 
  10   4 -11      568.44      572.82     17.28 o 
  11   4 -11      112.92      123.53      7.89 o 
  12   4 -11       40.19       35.53      5.06 o 
  13   4 -11       55.61       69.42      7.01 o 
   0   5 -11     1214.79     1218.48     39.72 o 
   1   5 -11       31.35       32.25      3.75 o 
   2   5 -11      487.72      500.17     13.80 o 
   3   5 -11      624.83      626.60     30.73 o 
   4   5 -11       23.44       20.77      3.00 o 
   5   5 -11      295.84      309.76      7.34 o 
   6   5 -11       94.34      100.14      6.87 o 
   7   5 -11      441.58      409.50      9.84 o 
   8   5 -11      137.37      127.54      9.14 o 
   9   5 -11      108.66      122.51      5.17 o 
  10   5 -11       84.84       83.86      4.54 o 
  11   5 -11        5.22        7.53      2.25 o 
  12   5 -11      339.90      383.67     11.55 o 
   1   6 -11      266.08      266.95     12.31 o 
   2   6 -11      434.18      433.31     13.63 o 
   3   6 -11      161.66      159.09      7.51 o 
   4   6 -11      192.15      186.80      8.20 o 
   5   6 -11       16.23       16.83      2.60 o 
   6   6 -11      379.13      389.17      9.69 o 
   7   6 -11       72.63       74.82      4.25 o 
   8   6 -11      447.36      458.34     11.61 o 
   9   6 -11       27.30       29.39      3.67 o 
  10   6 -11       81.41       85.50      5.26 o 
  11   6 -11      108.43      114.29      8.79 o 
   0   7 -11      281.48      271.13     15.62 o 
   1   7 -11       34.63       43.42      5.07 o 
   2   7 -11      275.36      280.14     11.22 o 
   3   7 -11       27.58       22.88      4.02 o 
   4   7 -11      170.66      166.80      8.53 o 
   5   7 -11      152.84      152.49     11.19 o 
   6   7 -11       16.79       17.32      2.67 o 
   7   7 -11      145.84      161.39      6.37 o 
   8   7 -11       32.35       38.76      3.77 o 
   9   7 -11      247.38      271.81     18.88 o 
   1   8 -11      100.16       95.41      7.80 o 
   2   8 -11       52.85       63.47      6.46 o 
   3   8 -11       58.48       63.44      9.25 o 
   4   8 -11      298.84      300.65     12.62 o 
   5   8 -11       12.30        6.74      3.71 o 
   6   8 -11      263.82      283.17      7.54 o 
   4   0 -10      853.07      812.92     16.95 o 
   6   0 -10     2069.38     1971.29     58.04 o 
   8   0 -10     2634.00     2499.61     76.11 o 
  10   0 -10      545.31      532.68     23.04 o 
  12   0 -10      337.61      300.17     16.98 o 
  14   0 -10      782.75      846.23     35.06 o 
   3   1 -10      771.50      762.85     16.37 o 
   4   1 -10      148.93      151.43      3.67 o 
   5   1 -10      646.38      605.35     15.03 o 
   6   1 -10      270.26      246.76      7.86 o 
   7   1 -10      307.22      305.60      9.60 o 
   8   1 -10      308.74      349.40     10.84 o 
   9   1 -10      195.93      185.61      8.00 o 
  10   1 -10       33.42       24.54      3.89 o 
  11   1 -10      167.39      162.41      8.19 o 
  12   1 -10       63.51       69.94      6.41 o 
  13   1 -10      312.14      312.96     16.56 o 
  14   1 -10       55.72       62.38      6.76 o 
  15   1 -10      422.87      469.94     39.88 o 
   1   2 -10      144.60      156.13      4.15 o 
   2   2 -10      868.88      821.77     25.75 o 
   3   2 -10       54.05       53.39      3.02 o 
   4   2 -10       61.00       53.18      5.33 o 
   5   2 -10      824.70      803.97     14.63 o 
   6   2 -10      627.67      589.55     23.49 o 
   7   2 -10      106.31       98.45      5.06 o 
   8   2 -10      116.13      112.86      5.80 o 
   9   2 -10      209.70      209.32      8.61 o 
  10   2 -10      329.43      319.81     11.80 o 
  11   2 -10        1.24        4.87      2.87 o 
  12   2 -10      820.58      857.05     23.90 o 
  13   2 -10        7.53        6.21      3.43 o 
  14   2 -10      237.54      252.92     12.99 o 
  15   2 -10       59.86       71.04      7.86 o 
   1   3 -10      758.81      722.35     12.80 o 
   2   3 -10      986.18      944.28     16.55 o 
   3   3 -10     1431.64     1412.80     29.09 o 
   4   3 -10       51.01       55.53      5.92 o 
   5   3 -10      198.27      195.38      6.39 o 
   6   3 -10      204.33      182.58      6.85 o 
   7   3 -10       28.04       24.95      3.12 o 
   8   3 -10       91.11       80.21      5.22 o 
   9   3 -10      317.51      292.84     11.17 o 
  10   3 -10       82.30       88.54      6.58 o 
  11   3 -10      144.58      140.67      8.39 o 
  12   3 -10      160.00      142.40     10.72 o 
  13   3 -10      161.30      186.97     18.84 o 
  14   3 -10       35.20       40.88      8.98 o 
   0   4 -10      735.46      733.05     24.97 o 
   1   4 -10      541.93      535.53     13.83 o 
   2   4 -10      457.82      411.16     11.28 o 
   3   4 -10       82.41       79.51      5.14 o 
   4   4 -10      135.55      131.11      3.92 o 
   5   4 -10       31.98       27.89      3.53 o 
   6   4 -10      262.20      240.67      6.51 o 
   7   4 -10       11.26       13.70      1.98 o 
   8   4 -10       86.60       68.98      5.22 o 
   9   4 -10      128.26      117.95      4.91 o 
  10   4 -10      353.27      351.34      9.21 o 
  11   4 -10        0.51       -1.23      1.75 o 
  12   4 -10      307.86      299.00      8.63 o 
  13   4 -10       76.11       75.68      5.23 o 
  14   4 -10      188.80      201.94     16.44 o 
   1   5 -10     1141.82     1062.83     25.01 o 
   2   5 -10      202.83      198.90      7.81 o 
   3   5 -10      148.44      147.86      8.15 o 
   4   5 -10       14.62       13.22      1.77 o 
   5   5 -10       56.12       59.93      6.37 o 
   6   5 -10       34.71       30.73      2.87 o 
   7   5 -10       26.09       18.78      2.49 o 
   8   5 -10       24.02       17.69      2.66 o 
   9   5 -10       38.02       32.54      4.33 o 
  10   5 -10        4.84        1.52      2.08 o 
  11   5 -10       38.59       37.80      3.77 o 
  12   5 -10       64.49       66.23      4.78 o 
  13   5 -10       97.88       86.58      7.10 o 
   0   6 -10      624.21      582.25     23.54 o 
   1   6 -10       83.07       89.88      9.36 o 
   2   6 -10      180.24      172.86      7.92 o 
   3   6 -10       69.61       73.10      3.13 o 
   4   6 -10      137.87      139.06      6.49 o 
   5   6 -10       18.27       21.33      3.32 o 
   6   6 -10       81.33       78.59      4.40 o 
   7   6 -10        0.36       -1.74      1.74 o 
   8   6 -10       41.16       41.88      5.57 o 
   9   6 -10        8.41        9.54      2.63 o 
  10   6 -10        7.77        6.64      2.58 o 
  11   6 -10       23.13       28.80      5.38 o 
   1   7 -10      101.47       98.36      7.30 o 
   2   7 -10       44.34       47.17      5.33 o 
   3   7 -10      158.71      160.91      7.03 o 
   4   7 -10       46.50       42.33      2.66 o 
   5   7 -10       11.61        7.12      2.18 o 
   6   7 -10        9.29       10.72      2.43 o 
   7   7 -10      200.80      199.31      7.31 o 
   8   7 -10       43.05       43.72      4.20 o 
   9   7 -10       50.23       53.28      4.65 o 
  10   7 -10      253.28      288.29     19.66 o 
   0   8 -10      119.75      134.77     13.03 o 
   1   8 -10       43.69       42.91      5.56 o 
   2   8 -10       84.93       94.62     10.36 o 
   3   8 -10      193.43      199.89      6.27 o 
   4   8 -10      184.69      178.66      7.17 o 
   5   8 -10       49.22       45.09      3.17 o 
   6   8 -10       74.13       77.82      5.16 o 
   7   8 -10       21.04       20.80      7.86 o 
   1   9 -10       47.71       48.94      9.18 o 
   4   0  -9       30.59       33.41      2.28 o 
   8   0  -9     2905.12     2762.42     83.25 o 
  10   0  -9      109.71      108.53     10.17 o 
  12   0  -9       14.99       10.06      4.54 o 
  14   0  -9       93.59      105.31     12.27 o 
  16   0  -9       15.82       22.16      7.58 o 
   2   1  -9      163.36      143.77      3.75 o 
   3   1  -9     1444.56     1422.40     30.08 o 
   4   1  -9       51.47       54.39      2.32 o 
   5   1  -9      255.86      261.13      7.26 o 
   7   1  -9       39.75       37.53      3.60 o 
   8   1  -9      642.70      635.09     20.64 o 
   9   1  -9       96.41       93.09      6.31 o 
  10   1  -9       10.00        3.53      2.44 o 
  11   1  -9      197.47      206.13      9.39 o 
  12   1  -9       45.82       39.36      5.52 o 
  13   1  -9        4.44        3.38      3.09 o 
  14   1  -9       42.95       44.43      6.08 o 
  15   1  -9       33.46       38.65      6.07 o 
  16   1  -9        8.65       10.55      4.72 o 
   1   2  -9      512.56      574.08     12.78 o 
   2   2  -9       26.78       24.61      3.10 o 
   3   2  -9      439.90      275.02     11.24 o 
   4   2  -9     2269.84     2215.43     43.63 o 
   5   2  -9      112.10       91.09      6.08 o 
   6   2  -9     1054.39     1039.11     23.62 o 
   7   2  -9      473.59      414.80     14.02 o 
   8   2  -9      175.54      150.75      6.89 o 
   9   2  -9      483.67      471.71     14.60 o 
  10   2  -9      616.87      595.77     28.97 o 
  11   2  -9      193.06      198.63      9.25 o 
  12   2  -9       88.61       80.07      6.97 o 
  13   2  -9       52.49       54.76      6.27 o 
  14   2  -9        2.63        8.26      5.28 o 
  15   2  -9       49.02       32.27      5.84 o 
   0   3  -9     1314.28     1288.28     27.42 o 
   1   3  -9        5.33        2.74      0.88 o 
   2   3  -9       21.45       28.08      3.13 o 
   3   3  -9      800.70      821.14     32.76 o 
   4   3  -9      284.26      293.05      6.85 o 
   5   3  -9      908.19      921.93     14.35 o 
   6   3  -9      277.50      265.78      6.58 o 
   7   3  -9      154.06      166.68      9.35 o 
   8   3  -9       66.56       50.05      3.23 o 
   9   3  -9      439.11      447.49     10.49 o 
  10   3  -9       30.06       26.67      2.73 o 
  11   3  -9      156.32      157.64      5.76 o 
  12   3  -9       22.96       18.96      2.69 o 
  13   3  -9       47.38       46.03      3.76 o 
  14   3  -9        2.43        0.15      2.11 o 
  15   3  -9       23.38       17.71      2.88 o 
   1   4  -9      294.87      267.60     11.22 o 
   2   4  -9       12.22       10.55      3.35 o 
   3   4  -9       92.39       97.98      2.67 o 
   4   4  -9      318.13      305.96      7.35 o 
   5   4  -9      136.20      133.03      6.46 o 
   6   4  -9     1316.11     1208.42     24.30 o 
   7   4  -9       10.87       11.87      2.03 o 
   8   4  -9      963.23      929.82     19.91 o 
   9   4  -9       58.77       57.92      4.00 o 
  10   4  -9       22.34       18.83      2.72 o 
  11   4  -9      111.52      113.58      5.56 o 
  12   4  -9      105.82       95.17      5.39 o 
  13   4  -9       79.14       84.18      6.04 o 
  14   4  -9      167.14      188.88      7.45 o 
   0   5  -9      374.85      410.49     17.18 o 
   1   5  -9      832.00      768.29     27.53 o 
   2   5  -9      323.21      311.32      7.15 o 
   3   5  -9      570.47      548.05     11.67 o 
   4   5  -9       21.55       18.26      4.21 o 
   5   5  -9      425.17      447.42     10.56 o 
   6   5  -9      418.57      384.72      9.59 o 
   7   5  -9      237.60      261.19     10.30 o 
   8   5  -9        4.01        3.52      1.96 o 
   9   5  -9       70.01       62.65      4.45 o 
  10   5  -9       23.97       17.90      2.96 o 
  11   5  -9      223.10      214.39     10.16 o 
  12   5  -9      153.22      164.57     10.63 o 
  13   5  -9       53.60       43.00      4.51 o 
   1   6  -9        0.55       -0.33      2.05 o 
   2   6  -9        1.96        3.25      1.46 o 
   3   6  -9      225.42      221.67      7.51 o 
   4   6  -9      101.13      100.41      4.68 o 
   5   6  -9       87.57       71.22      4.17 o 
   6   6  -9      378.94      350.36      9.92 o 
   7   6  -9       25.40       22.90      2.98 o 
   8   6  -9      173.03      178.14     11.65 o 
   9   6  -9       62.73       54.94      4.50 o 
  10   6  -9       84.08       87.17      5.72 o 
  11   6  -9        3.23       -0.11      3.78 o 
  12   6  -9      154.57      165.61     16.95 o 
   0   7  -9      185.46      182.57     12.61 o 
   1   7  -9      208.98      198.42      6.03 o 
   2   7  -9       44.79       42.98      4.28 o 
   3   7  -9      508.51      528.47     10.39 o 
   4   7  -9       84.85       73.68      4.67 o 
   5   7  -9      119.29      137.32      6.00 o 
   6   7  -9        3.29        2.54      2.14 o 
   7   7  -9      161.99      177.06      7.01 o 
   8   7  -9       22.09       25.79      3.50 o 
   9   7  -9       92.09       86.86      5.91 o 
  10   7  -9      107.09      109.49     13.76 o 
   1   8  -9       14.11       13.58      2.22 o 
   2   8  -9        4.93        5.74      2.05 o 
   3   8  -9      153.79      157.87      7.56 o 
   4   8  -9       13.87        8.34      2.06 o 
   5   8  -9       31.77       33.80      3.75 o 
   6   8  -9        7.49       10.14      2.81 o 
   7   8  -9       86.27      103.31      8.58 o 
   8   8  -9      300.73      353.45     22.01 o 
   0   9  -9      173.09      166.49     15.66 o 
   1   9  -9       49.11       52.86      5.51 o 
   2   9  -9        4.61        5.36      2.43 o 
   3   9  -9      334.06      360.54     10.48 o 
   4   9  -9        0.20       -0.18      5.33 o 
   4   0  -8      444.04      473.68     11.26 o 
   6   0  -8     1000.53      960.09     32.43 o 
   8   0  -8      706.76      646.21     24.57 o 
  10   0  -8      809.30      813.61     30.99 o 
  12   0  -8      773.76      790.22     31.88 o 
  14   0  -8      355.23      350.61     20.21 o 
  16   0  -8       39.18       32.96      8.87 o 
   2   1  -8      877.30     1023.17     21.28 o 
   3   1  -8      372.66      376.11      7.16 o 
   4   1  -8       20.76       23.28      1.67 o 
   5   1  -8      413.51      424.29      8.81 o 
   6   1  -8      193.80      192.33      9.90 o 
   7   1  -8      260.57      254.04     12.24 o 
   8   1  -8      184.87      178.77      9.00 o 
   9   1  -8      134.97      123.88     17.15 o 
  10   1  -8      231.68      235.12      9.65 o 
  11   1  -8       38.04       36.26      2.51 o 
  12   1  -8        6.87        4.23      2.35 o 
  13   1  -8      273.70      278.83      7.84 o 
  14   1  -8      420.16      426.79     12.11 o 
  15   1  -8      767.04      784.19     17.21 o 
  16   1  -8       55.16       56.65     12.65 o 
   0   2  -8       92.99       91.11      3.27 o 
   1   2  -8      186.61      191.60      4.33 o 
   2   2  -8     1273.82     1242.42     20.98 o 
   3   2  -8        1.78        0.70      0.55 o 
   4   2  -8      283.33      302.87      9.44 o 
   5   2  -8       28.94       33.31      3.54 o 
   6   2  -8      447.79      430.11      8.29 o 
   7   2  -8       68.40       60.83      2.32 o 
   8   2  -8       46.07       46.12      3.12 o 
   9   2  -8      243.39      223.05      6.50 o 
  10   2  -8      811.83      774.70     16.16 o 
  11   2  -8       56.91       47.74      6.89 o 
  12   2  -8      464.96      447.68     11.23 o 
  13   2  -8        6.92        4.92      3.17 o 
  14   2  -8      500.90      514.01     21.13 o 
  15   2  -8       11.78        9.48      2.64 o 
  16   2  -8       31.28       36.69      3.78 o 
   1   3  -8     1182.23     1189.46     21.02 o 
   2   3  -8       26.65       30.73      3.65 o 
   3   3  -8      743.84      737.72     11.89 o 
   4   3  -8        5.39        7.80      1.12 o 
   5   3  -8        9.44        5.13      1.74 o 
   6   3  -8      108.29      112.99      4.11 o 
   7   3  -8      404.95      355.98      8.69 o 
   8   3  -8       31.27       32.50      2.81 o 
   9   3  -8      110.94      100.82      4.56 o 
  10   3  -8       31.30       27.90      2.96 o 
  11   3  -8      272.78      264.23      8.17 o 
  12   3  -8      130.72      113.29      5.70 o 
  13   3  -8      205.44      206.08      7.49 o 
  14   3  -8       74.77       76.03      5.24 o 
  15   3  -8      430.07      490.46     13.25 o 
   0   4  -8     1676.42     1471.29     45.61 o 
   1   4  -8       34.59       27.50      4.37 o 
   2   4  -8      445.86      439.87     13.38 o 
   3   4  -8       12.69       12.01      1.82 o 
   4   4  -8      697.01      645.23     19.17 o 
   5   4  -8      220.36      200.69      5.97 o 
   6   4  -8      280.45      269.77      7.41 o 
   7   4  -8      265.82      250.77      7.28 o 
   8   4  -8      113.18       99.37      4.69 o 
   9   4  -8       51.33       48.89      3.78 o 
  10   4  -8      344.89      348.65      9.79 o 
  11   4  -8       76.53       72.80      4.91 o 
  12   4  -8      893.61      970.75     20.73 o 
  13   4  -8       13.50       12.98      3.87 o 
  14   4  -8       65.67       58.86      5.03 o 
   1   5  -8      645.82      619.15     14.86 o 
   2   5  -8      759.36      744.13     14.90 o 
   3   5  -8      344.42      338.26      8.27 o 
   4   5  -8      229.37      221.94      6.57 o 
   5   5  -8      327.63      294.39     15.36 o 
   6   5  -8       47.27       42.58      3.37 o 
   7   5  -8       14.24       13.73      2.36 o 
   8   5  -8       12.06        7.36      2.49 o 
   9   5  -8       33.46       31.68      5.02 o 
  10   5  -8       10.44       12.87      4.03 o 
  11   5  -8      202.14      216.84      8.04 o 
  12   5  -8       34.29       44.57      4.47 o 
  13   5  -8      332.17      391.83     11.84 o 
   0   6  -8      861.83      845.27     19.74 o 
   1   6  -8      112.03      104.88      4.32 o 
   2   6  -8      201.24      197.89      5.05 o 
   3   6  -8      254.86      239.13      7.20 o 
   4   6  -8       67.72       69.66      4.29 o 
   5   6  -8        3.03        1.60      1.79 o 
   6   6  -8      233.47      220.81      9.85 o 
   7   6  -8       36.91       36.36      3.96 o 
   8   6  -8       27.32       26.18      3.34 o 
   9   6  -8      146.45      143.99      6.60 o 
  10   6  -8       52.34       43.22      4.28 o 
  11   6  -8      183.23      185.07      7.82 o 
  12   6  -8      349.81      362.93     13.58 o 
   1   7  -8      124.08      111.17      5.16 o 
   2   7  -8       58.54       59.27      3.30 o 
   3   7  -8      545.16      553.97     15.22 o 
   4   7  -8      233.58      237.58      7.84 o 
   5   7  -8      163.64      158.39      8.51 o 
   6   7  -8      100.90       95.73      5.50 o 
   7   7  -8       86.07       78.77      5.32 o 
   8   7  -8       28.32       24.79      3.56 o 
   9   7  -8      260.14      252.13     14.94 o 
  10   7  -8       52.81       53.94      5.16 o 
   0   8  -8      308.50      326.30     10.55 o 
   1   8  -8        8.30        7.70      1.72 o 
   2   8  -8      172.40      176.73      4.95 o 
   3   8  -8       66.33       69.37      4.27 o 
   4   8  -8      148.09      155.28      6.80 o 
   5   8  -8       74.27       77.10      5.40 o 
   6   8  -8        7.30        8.29      3.62 o 
   7   8  -8       25.64       28.98      6.41 o 
   8   8  -8       13.63       15.00      3.42 o 
   9   8  -8       62.83       67.34     11.51 o 
   1   9  -8       32.24       35.57      3.66 o 
   2   9  -8       47.18       51.01      2.96 o 
   3   9  -8       91.74       93.19      5.95 o 
   4   9  -8       33.58       29.87      3.23 o 
   5   9  -8       77.05       69.69     11.23 o 
   2   0  -7     1949.95     1988.34     39.58 o 
   4   0  -7     2215.87     2416.39     47.74 o 
   6   0  -7     2613.21     2805.73     58.67 o 
   8   0  -7      454.45      425.19     18.70 o 
  10   0  -7     1559.90     1539.09     26.35 o 
  12   0  -7       90.07      104.30      6.52 o 
  14   0  -7      348.76      374.49     11.68 o 
  16   0  -7       93.16       97.28      8.71 o 
   1   1  -7      267.54      287.41      6.58 o 
   2   1  -7     1205.93     1280.86     26.06 o 
   3   1  -7     1913.62     1936.55     32.06 o 
   4   1  -7       98.36      100.85      2.99 o 
   5   1  -7     1146.25     1172.34     14.84 o 
   6   1  -7      227.24      222.45      7.63 o 
   7   1  -7      954.28      916.24     19.07 o 
   8   1  -7      439.81      460.31      8.14 o 
   9   1  -7     1406.85     1370.27     24.81 o 
  10   1  -7      169.98      166.50      6.97 o 
  11   1  -7      319.92      324.89      8.63 o 
  12   1  -7       16.19       16.18      1.60 o 
  13   1  -7      142.94      130.00      4.16 o 
  14   1  -7       50.66       46.73      3.13 o 
  15   1  -7       20.49       17.35      2.14 o 
  16   1  -7       45.74       36.92      4.01 o 
   1   2  -7       90.51       97.44      2.46 o 
   2   2  -7      598.65      606.66     11.26 o 
   3   2  -7      228.60      223.40      4.87 o 
   4   2  -7     1633.80     1699.17     22.01 o 
   5   2  -7        7.74        4.49      0.94 o 
   6   2  -7      899.71      870.45     16.38 o 
   7   2  -7      104.03      111.41      5.51 o 
   8   2  -7      735.87      738.11     14.97 o 
   9   2  -7       10.41       13.59      2.07 o 
  10   2  -7      659.91      653.76     14.39 o 
  11   2  -7      589.81      568.41     13.28 o 
  12   2  -7       66.89       75.13      4.76 o 
  13   2  -7      180.57      191.67      7.16 o 
  14   2  -7       72.93       65.17      6.44 o 
  15   2  -7      164.08      183.26      7.74 o 
  16   2  -7       30.66       26.45      6.64 o 
   0   3  -7       62.86       77.82     11.29 o 
   1   3  -7      100.17      108.82      3.24 o 
   2   3  -7      404.94      436.57      7.00 o 
   3   3  -7      386.61      369.63      6.04 o 
   4   3  -7       10.16       14.07      1.68 o 
   5   3  -7      807.45      719.79     27.06 o 
   6   3  -7       22.39       26.88      3.43 o 
   7   3  -7      534.53      466.78     10.61 o 
   8   3  -7      213.51      174.67      7.60 o 
   9   3  -7      257.12      214.20      6.86 o 
  10   3  -7       76.67       86.07      4.70 o 
  11   3  -7      232.33      241.86      7.83 o 
  12   3  -7      111.51      105.50      5.65 o 
  13   3  -7       21.14       16.82      3.15 o 
  14   3  -7      153.38      156.74      7.53 o 
  15   3  -7      312.38      332.95     20.30 o 
   1   4  -7      112.09      127.06      3.16 o 
   2   4  -7      206.34      214.34      4.71 o 
   3   4  -7       26.48       24.63      2.16 o 
   4   4  -7      899.28      853.30     21.03 o 
   5   4  -7       96.50       96.28      5.02 o 
   6   4  -7      655.07      705.67     15.12 o 
   7   4  -7      341.74      298.84      8.27 o 
   8   4  -7      348.82      337.15      9.37 o 
   9   4  -7       37.57       29.72      5.89 o 
  10   4  -7      132.58      135.63      6.67 o 
  11   4  -7        1.46        3.20      2.13 o 
  12   4  -7      141.89      147.14      7.02 o 
  13   4  -7      134.24      151.61      7.26 o 
  14   4  -7       70.92       71.80      9.44 o 
  15   4  -7       37.27       27.06      8.28 o 
   0   5  -7      144.04      148.31      4.13 o 
   1   5  -7      356.34      373.35      5.80 o 
   2   5  -7       82.74       93.74      3.98 o 
   3   5  -7       36.91       33.63      2.85 o 
   4   5  -7      458.21      420.96     10.21 o 
   5   5  -7      727.51      644.63     14.18 o 
   6   5  -7      629.05      586.33     13.37 o 
   7   5  -7      266.25      246.99      7.80 o 
   8   5  -7       11.67       10.13      3.89 o 
   9   5  -7      151.55      142.70      6.30 o 
  10   5  -7       74.07       74.49      5.17 o 
  11   5  -7       24.16       24.39      4.33 o 
  12   5  -7       42.80       46.52      4.61 o 
  13   5  -7      118.26      145.57      8.68 o 
  14   5  -7        4.34       -0.10      5.13 o 
   1   6  -7      188.64      167.87      4.03 o 
   2   6  -7      142.85      143.32      4.12 o 
   3   6  -7       34.05       42.61      2.34 o 
   4   6  -7      163.62      165.26      4.27 o 
   5   6  -7       59.94       45.28      3.67 o 
   6   6  -7      166.04      160.92      6.35 o 
   7   6  -7      227.88      225.50      7.76 o 
   8   6  -7      914.21      931.70     20.47 o 
   9   6  -7       85.39       75.44      6.30 o 
  10   6  -7       33.22       24.87      3.92 o 
  11   6  -7       83.12       83.26      6.03 o 
  12   6  -7       19.96       23.39      4.62 o 
   0   7  -7      120.67      117.81      7.84 o 
   1   7  -7      169.54      163.43      4.31 o 
   2   7  -7        7.31        6.75      1.65 o 
   3   7  -7      886.28      863.02     15.28 o 
   4   7  -7      188.73      177.04      5.07 o 
   5   7  -7       91.55       87.69      3.56 o 
   6   7  -7      138.49      131.95      6.27 o 
   7   7  -7       79.35       83.80      5.62 o 
   8   7  -7       62.82       59.84      4.99 o 
   9   7  -7        0.34        1.74      2.75 o 
  10   7  -7       71.59       73.09      6.84 o 
  11   7  -7       77.04       71.80      7.00 o 
   1   8  -7      103.86       99.55      4.28 o 
   2   8  -7       51.46       50.61      2.94 o 
   3   8  -7        1.92        0.70      1.65 o 
   4   8  -7       45.84       51.59      4.49 o 
   5   8  -7        4.52        6.99      1.71 o 
   6   8  -7      149.24      167.43     12.14 o 
   7   8  -7       51.86       48.12      4.78 o 
   8   8  -7      188.25      181.05      9.43 o 
   9   8  -7      100.24       95.64     11.49 o 
   0   9  -7      191.39      187.48      8.80 o 
   1   9  -7      119.90      115.42      4.96 o 
   2   9  -7        0.05       -1.05      1.93 o 
   3   9  -7      141.84      150.07      4.83 o 
   4   9  -7       64.54       54.55      3.54 o 
   5   9  -7       91.13      106.49      6.85 o 
   6   9  -7       25.75       27.28      7.81 o 
   2   0  -6     3599.79     3660.48     72.63 o 
   4   0  -6      921.57      959.79     23.67 o 
   6   0  -6       86.64      102.56      7.73 o 
   8   0  -6      481.70      502.95     14.54 o 
  10   0  -6       29.57       27.19      2.88 o 
  12   0  -6      568.18      561.98     19.01 o 
  14   0  -6      872.13      841.50     22.58 o 
  16   0  -6      270.28      258.16     12.55 o 
   1   1  -6      928.93      897.07     18.34 o 
   2   1  -6     2266.45     2404.15     33.82 o 
   3   1  -6      662.67      680.46     14.47 o 
   4   1  -6     1151.43     1237.23     35.60 o 
   5   1  -6     1239.92     1302.65     16.27 o 
   6   1  -6      186.58      190.23      4.05 o 
   7   1  -6      144.60      147.96      4.33 o 
   8   1  -6      262.05      267.60      4.86 o 
   9   1  -6       16.35       16.79      1.67 o 
  10   1  -6       38.18       38.78      2.38 o 
  11   1  -6      476.42      505.49     11.79 o 
  12   1  -6      281.50      278.49      6.84 o 
  13   1  -6      140.49      144.89      4.89 o 
  14   1  -6       40.26       35.58      2.97 o 
  15   1  -6      175.75      196.87      6.11 o 
  16   1  -6        3.14        3.45      2.82 o 
   0   2  -6      652.13      599.92     18.71 o 
   1   2  -6       85.64       89.44      3.08 o 
   2   2  -6      396.23      398.03      5.91 o 
   3   2  -6      582.19      652.42      9.31 o 
   4   2  -6      701.44      664.41     10.55 o 
   5   2  -6      119.72      141.34      3.00 o 
   6   2  -6      702.98      730.10     11.08 o 
   7   2  -6      117.49      124.05      3.93 o 
   8   2  -6       94.95       93.83      4.01 o 
   9   2  -6      619.02      625.08      9.52 o 
  10   2  -6      663.67      649.14     11.83 o 
  11   2  -6      150.75      149.16      5.41 o 
  12   2  -6      161.81      161.01      7.32 o 
  13   2  -6      168.39      170.35      6.69 o 
  14   2  -6      351.12      352.50      8.41 o 
  15   2  -6      116.14      117.19      6.05 o 
  16   2  -6      296.35      318.04      8.95 o 
   1   3  -6     1853.15     1891.05     20.05 o 
   2   3  -6        0.56        1.50      0.62 o 
   3   3  -6      188.79      192.92      3.60 o 
   4   3  -6      830.14      908.52     18.99 o 
   5   3  -6     1030.11     1093.17     20.79 o 
   6   3  -6       46.81       46.36      3.37 o 
   7   3  -6        9.07        7.18      1.56 o 
   8   3  -6      151.20      139.56      9.63 o 
   9   3  -6      236.64      244.56      5.56 o 
  10   3  -6      143.96      135.73      4.09 o 
  11   3  -6      194.64      183.45      5.15 o 
  12   3  -6       24.96       22.07      4.70 o 
  13   3  -6      847.65      834.63     15.31 o 
  14   3  -6       92.45       90.53      7.84 o 
  15   3  -6      178.58      188.67      6.42 o 
  16   3  -6      146.94      184.84     17.77 o 
   0   4  -6     1178.41     1203.55     22.44 o 
   1   4  -6      485.06      475.35      6.18 o 
   2   4  -6      131.80      121.72      2.27 o 
   3   4  -6      184.40      177.25      8.29 o 
   4   4  -6      206.55      194.45      7.91 o 
   5   4  -6      134.11      123.16      4.69 o 
   6   4  -6      150.06      135.62      5.04 o 
   7   4  -6       67.92       71.18      2.69 o 
   8   4  -6       69.77       66.93      2.86 o 
   9   4  -6      183.91      162.10      4.77 o 
  10   4  -6      366.55      381.49      8.12 o 
  11   4  -6       79.72       79.04      3.48 o 
  12   4  -6      880.66      875.60     15.90 o 
  13   4  -6       17.04       18.50      2.34 o 
  14   4  -6      456.88      473.01     12.05 o 
  15   4  -6      115.81      112.94      8.51 o 
   1   5  -6      932.84      951.91     15.56 o 
   2   5  -6      109.19      116.60      3.16 o 
   3   5  -6      487.59      484.53      7.84 o 
   4   5  -6       42.48       35.48      2.25 o 
   5   5  -6      133.84      136.92      3.29 o 
   6   5  -6      146.17      151.97      4.24 o 
   7   5  -6      197.50      173.37      4.71 o 
   8   5  -6       13.86       12.91      1.66 o 
   9   5  -6      165.11      163.09      4.78 o 
  10   5  -6       50.59       42.30      2.66 o 
  11   5  -6      663.17      646.19     16.56 o 
  12   5  -6      149.54      153.33      5.21 o 
  13   5  -6      252.77      246.42     11.04 o 
  14   5  -6        5.15        6.82      6.08 o 
   0   6  -6      238.81      244.27      7.98 o 
   1   6  -6      185.95      181.64      4.99 o 
   2   6  -6      537.32      537.62     10.38 o 
   3   6  -6       76.30       67.74      4.29 o 
   4   6  -6      932.93      936.30     15.93 o 
   5   6  -6      109.40      106.09      3.94 o 
   6   6  -6       32.68       31.90      3.20 o 
   7   6  -6       27.93       24.03      2.22 o 
   8   6  -6      151.15      148.07      4.77 o 
   9   6  -6      117.02      115.82      4.38 o 
  10   6  -6      139.52      139.07      5.75 o 
  11   6  -6      162.91      169.93      8.52 o 
  12   6  -6      282.23      300.39     12.57 o 
  13   6  -6       89.15       86.99     11.84 o 
   1   7  -6      364.04      346.20      7.10 o 
   2   7  -6      225.76      222.25      6.08 o 
   3   7  -6      468.58      473.80      9.97 o 
   4   7  -6       10.81       11.95      1.96 o 
   5   7  -6      120.28      116.76      4.51 o 
   6   7  -6       87.20       88.16      4.87 o 
   7   7  -6      138.54      144.78      4.98 o 
   8   7  -6      218.06      199.81      5.96 o 
   9   7  -6       25.51       20.74      2.47 o 
  10   7  -6      107.37      111.11      8.39 o 
  11   7  -6       40.33       27.22      7.35 o 
   0   8  -6      436.51      456.45     17.12 o 
   1   8  -6       10.06        6.57      1.73 o 
   2   8  -6      193.90      189.83      6.00 o 
   3   8  -6        7.75        8.34      2.06 o 
   4   8  -6      271.95      268.59      7.36 o 
   5   8  -6      195.50      188.68      7.31 o 
   6   8  -6      101.04       95.08      4.57 o 
   7   8  -6      117.54      128.15      5.57 o 
   8   8  -6       42.34       34.83      3.18 o 
   9   8  -6       14.43       15.92      2.42 o 
   1   9  -6      104.39      111.41      5.63 o 
   2   9  -6       86.03       93.96      4.37 o 
   3   9  -6      190.48      201.50     12.39 o 
   4   9  -6       72.87       83.64      5.09 o 
   5   9  -6      228.88      230.57      7.67 o 
   6   9  -6        9.05        9.06      5.10 o 
   7   9  -6       76.14       71.35      8.40 o 
   4   0  -5     5612.55     5746.99    119.20 o 
   6   0  -5      407.88      419.77      7.29 o 
   8   0  -5     1430.66     1409.26     22.11 o 
  10   0  -5     1907.53     1867.45     41.11 o 
  12   0  -5      386.94      401.62     12.56 o 
  14   0  -5      594.29      582.93     17.31 o 
  16   0  -5       54.40       46.75      6.60 o 
   0   1  -5       92.76       92.17      2.68 o 
   1   1  -5      534.72      537.91      9.99 o 
   2   1  -5      324.98      321.53      5.88 o 
   3   1  -5     2964.75     2995.74     65.12 o 
   4   1  -5      264.73      289.89      4.09 o 
   5   1  -5     3497.38     3646.28     42.48 o 
   6   1  -5      182.26      185.88      3.17 o 
   7   1  -5     1481.16     1494.80     17.48 o 
   8   1  -5       58.93       61.36      2.58 o 
   9   1  -5      909.34      847.51     14.48 o 
  10   1  -5      207.81      196.84      5.29 o 
  11   1  -5      375.62      343.36      7.91 o 
  12   1  -5        0.03       -1.52      1.52 o 
  13   1  -5      153.37      150.53      5.21 o 
  14   1  -5      209.25      217.73      7.33 o 
  15   1  -5      112.19      118.46      9.39 o 
  16   1  -5       99.38      102.51      8.55 o 
   1   2  -5      387.85      404.45      5.46 o 
   2   2  -5     1268.85     1241.88     17.86 o 
   3   2  -5      330.34      381.09     11.12 o 
   4   2  -5      318.71      350.62      5.94 o 
   5   2  -5      200.88      237.60      4.32 o 
   6   2  -5     1924.35     1898.54     22.97 o 
   7   2  -5      189.75      184.66      3.59 o 
   8   2  -5      639.08      631.52     10.94 o 
   9   2  -5       17.80       15.71      1.68 o 
  10   2  -5     1021.28      978.84     16.80 o 
  11   2  -5       97.10       77.40      3.54 o 
  12   2  -5      209.76      200.69      7.80 o 
  13   2  -5      186.80      185.95      5.86 o 
  14   2  -5       33.15       37.36      4.20 o 
  15   2  -5       35.46       28.74      3.36 o 
  16   2  -5      186.71      180.80     10.17 o 
   0   3  -5      511.73      506.26      7.42 o 
   1   3  -5     1116.15     1116.89     11.22 o 
   2   3  -5     1181.51     1263.57     19.69 o 
   3   3  -5     1056.41     1144.11     13.35 o 
   4   3  -5      239.93      244.44      3.50 o 
   5   3  -5     2402.58     2438.33     25.32 o 
   6   3  -5      210.18      224.46      4.01 o 
   7   3  -5      862.28      837.60     12.22 o 
   8   3  -5        8.99        8.67      1.39 o 
   9   3  -5       35.96       39.30      2.56 o 
  10   3  -5       32.37       23.80      2.24 o 
  11   3  -5       65.62       67.55      3.49 o 
  12   3  -5      212.73      212.81      7.96 o 
  13   3  -5      191.99      188.78      6.62 o 
  14   3  -5        3.40        1.15      2.00 o 
  15   3  -5       18.18       17.48      2.96 o 
  16   3  -5       65.22       83.40      6.86 o 
   1   4  -5      421.70      454.52      5.87 o 
   2   4  -5       61.68       53.55      1.77 o 
   3   4  -5      261.56      269.35      4.35 o 
   4   4  -5      388.89      359.35      6.51 o 
   5   4  -5      139.01      141.87      3.37 o 
   6   4  -5      176.51      160.80      3.49 o 
   7   4  -5       46.38       35.60      2.36 o 
   8   4  -5      649.04      594.24     11.19 o 
   9   4  -5      122.62      100.32      4.98 o 
  10   4  -5      141.20      130.04      6.59 o 
  11   4  -5      372.61      340.13      8.17 o 
  12   4  -5      144.59      132.27      5.54 o 
  13   4  -5       69.29       72.63      4.43 o 
  14   4  -5      172.46      165.94      6.52 o 
  15   4  -5       47.14       44.98      5.38 o 
   0   5  -5      841.90      853.22     30.40 o 
   1   5  -5      131.27      128.60      4.57 o 
   2   5  -5      388.66      381.48      9.13 o 
   3   5  -5       71.99       69.42      3.06 o 
   4   5  -5      590.27      591.50     13.45 o 
   5   5  -5      505.81      501.73      9.70 o 
   6   5  -5      439.50      439.12      8.92 o 
   7   5  -5      369.55      387.76      8.41 o 
   8   5  -5       38.23       40.86      2.82 o 
   9   5  -5      122.07      121.08      4.51 o 
  10   5  -5       40.97       36.49      2.91 o 
  11   5  -5       82.83       86.31      4.93 o 
  12   5  -5      139.20      119.89      7.97 o 
  13   5  -5       22.25       20.85      2.95 o 
  14   5  -5       38.79       38.19      3.63 o 
  15   5  -5       38.29       32.29      4.40 o 
   1   6  -5      106.53      112.39      3.94 o 
   2   6  -5      633.01      619.52     11.72 o 
   3   6  -5      139.72      143.00      5.21 o 
   4   6  -5      998.42      930.40     16.16 o 
   5   6  -5      128.01      115.00      7.64 o 
   6   6  -5      163.72      165.67      5.14 o 
   7   6  -5      145.12      141.36      4.90 o 
   8   6  -5      121.98      111.52      4.66 o 
   9   6  -5       41.30       41.65      5.82 o 
  10   6  -5      129.38      126.73      6.46 o 
  11   6  -5      129.89      136.78      5.97 o 
  12   6  -5        6.56        9.70      2.46 o 
  13   6  -5      113.85      111.34      5.97 o 
   0   7  -5       34.27       33.78      3.05 o 
   1   7  -5      230.92      230.43      6.35 o 
   2   7  -5        9.76        9.84      1.87 o 
   3   7  -5      144.63      136.56      4.86 o 
   4   7  -5      102.56      110.40      4.89 o 
   5   7  -5       51.79       53.44      3.52 o 
   6   7  -5        9.63        9.13      2.03 o 
   7   7  -5      333.01      339.03      8.39 o 
   8   7  -5       77.80       77.85      4.58 o 
   9   7  -5      341.18      347.41     12.56 o 
  10   7  -5       81.82       80.64      4.74 o 
  11   7  -5       50.40       50.77      4.09 o 
  12   7  -5       33.68       34.34     10.57 o 
   1   8  -5      165.85      161.27      5.43 o 
   2   8  -5      699.79      708.93     15.01 o 
   3   8  -5       12.49        6.78      2.16 o 
   4   8  -5      338.99      332.00      8.62 o 
   5   8  -5       91.91       82.44      5.04 o 
   6   8  -5      181.67      185.77      6.89 o 
   7   8  -5        4.63        4.96      2.35 o 
   8   8  -5      355.22      351.17     10.25 o 
   9   8  -5        4.53        8.07      2.55 o 
  10   8  -5      217.79      223.83      7.79 o 
   0   9  -5        9.18        6.63      3.32 o 
   1   9  -5       39.87       39.29      3.16 o 
   2   9  -5      103.39      100.50      5.03 o 
   3   9  -5       17.73       15.59      2.92 o 
   4   9  -5       67.52       66.06      4.84 o 
   5   9  -5        9.09       17.85      3.11 o 
   6   9  -5      109.15      112.48      6.03 o 
   7   9  -5      372.28      404.05     18.22 o 
   2   0  -4     1348.39     1377.42     39.20 o 
   4   0  -4     1211.60     1167.71     20.46 o 
   6   0  -4     2340.80     2460.66     36.14 o 
   8   0  -4      163.79      182.98      5.75 o 
  10   0  -4     1521.49     1579.36     35.05 o 
  12   0  -4        3.74        2.10      2.20 o 
  14   0  -4       87.94       96.44      7.90 o 
  16   0  -4      533.31      514.82     22.42 o 
   1   1  -4     3480.21     3413.74     38.74 o 
   2   1  -4      408.38      405.57      5.30 o 
   3   1  -4      386.10      366.51      5.75 o 
   4   1  -4      189.26      245.59      3.90 o 
   5   1  -4     1554.44     1801.55     18.49 o 
   6   1  -4       85.77       93.56      2.20 o 
   7   1  -4      798.17      878.08     11.03 o 
   8   1  -4      266.65      290.65      7.34 o 
   9   1  -4      365.48      352.53     10.70 o 
  10   1  -4      529.49      571.28      9.98 o 
  11   1  -4     1500.28     1510.34     24.30 o 
  12   1  -4      632.02      616.47     12.39 o 
  13   1  -4      802.44      788.08     14.96 o 
  14   1  -4       83.13       82.38      5.08 o 
  15   1  -4      262.35      275.38     19.26 o 
  16   1  -4        1.17        1.59      2.65 o 
   0   2  -4     3308.64     3312.12     46.66 o 
   1   2  -4      109.61      124.32      2.39 o 
   2   2  -4     1595.42     1615.87     19.52 o 
   3   2  -4     2787.68     2926.30     29.47 o 
   4   2  -4     2030.08     2133.29     20.86 o 
   5   2  -4     1073.09     1160.31     11.95 o 
   6   2  -4       95.14       85.01      1.92 o 
   7   2  -4      425.12      450.61      9.70 o 
   8   2  -4      167.25      154.93      3.33 o 
   9   2  -4       62.45       62.36      2.85 o 
  10   2  -4      200.49      183.94      5.34 o 
  11   2  -4       24.89       23.98      2.39 o 
  12   2  -4       93.41       93.55      4.38 o 
  13   2  -4       23.90       22.44      2.92 o 
  14   2  -4      619.59      621.49     14.75 o 
  15   2  -4       34.60       31.68      4.07 o 
  16   2  -4      334.94      352.75     12.03 o 
   1   3  -4     2266.98     2341.21     25.70 o 
   2   3  -4      521.10      572.80      6.38 o 
   3   3  -4      595.79      687.50      7.44 o 
   4   3  -4      215.44      238.38      3.64 o 
   5   3  -4     1945.28     2076.37     21.82 o 
   6   3  -4      477.14      514.12      9.40 o 
   7   3  -4      403.81      424.38      6.76 o 
   8   3  -4      282.97      280.10      5.96 o 
   9   3  -4      381.05      352.64     10.90 o 
  10   3  -4      774.13      745.90     15.43 o 
  11   3  -4      924.26      892.57     19.51 o 
  12   3  -4      378.21      379.32     10.07 o 
  13   3  -4      423.61      420.95     17.48 o 
  14   3  -4      132.28      128.29     14.66 o 
  15   3  -4       94.01      101.74     11.25 o 
  16   3  -4       41.51       41.96      7.16 o 
   0   4  -4     2077.35     2125.97     37.10 o 
   1   4  -4       54.62       61.24      1.65 o 
   2   4  -4     1471.73     1501.95     15.46 o 
   3   4  -4      409.34      436.71      7.10 o 
   4   4  -4     1449.19     1493.76     18.59 o 
   5   4  -4      113.30      113.53      2.94 o 
   6   4  -4       83.01       82.83      3.16 o 
   7   4  -4      431.04      445.45     10.07 o 
   8   4  -4      124.02      133.36      4.29 o 
   9   4  -4       72.44       62.97      4.67 o 
  10   4  -4      126.85      122.06      5.36 o 
  11   4  -4        1.05        2.05      1.78 o 
  12   4  -4       53.15       50.79      4.02 o 
  13   4  -4      122.89      114.56      7.27 o 
  14   4  -4      253.90      253.35     11.95 o 
  15   4  -4       81.91       80.57      8.78 o 
   1   5  -4      630.21      643.99     12.01 o 
   2   5  -4       12.63       13.47      1.73 o 
   3   5  -4     1371.99     1362.67     22.61 o 
   4   5  -4       29.87       27.01      2.03 o 
   5   5  -4       58.81       61.77      3.41 o 
   6   5  -4      109.84      108.15      3.77 o 
   7   5  -4      185.25      203.78      5.71 o 
   8   5  -4      203.09      202.72      6.91 o 
   9   5  -4        2.89        5.53      1.76 o 
  10   5  -4       12.61       14.32      4.06 o 
  11   5  -4      283.89      271.58      8.40 o 
  12   5  -4       88.93       86.92      5.26 o 
  13   5  -4      701.02      682.74     16.02 o 
  14   5  -4      121.66      104.22      8.88 o 
  15   5  -4      122.94      124.41     14.62 o 
   0   6  -4      169.36      139.50      6.38 o 
   1   6  -4       75.20       77.51      3.02 o 
   2   6  -4      794.18      776.90     14.16 o 
   3   6  -4       32.00       34.22      2.63 o 
   4   6  -4      382.35      380.26      8.48 o 
   5   6  -4      141.62      141.49      4.76 o 
   6   6  -4       21.51       17.25      2.49 o 
   7   6  -4      107.46      120.66      8.24 o 
   8   6  -4       66.20       70.19      4.45 o 
   9   6  -4      227.56      234.05      7.66 o 
  10   6  -4      213.28      221.38      7.56 o 
  11   6  -4       48.92       47.23      5.05 o 
  12   6  -4      370.96      392.27     21.49 o 
  13   6  -4       42.00       46.67      4.82 o 
  14   6  -4       26.93       23.41      8.00 o 
   1   7  -4      534.42      553.52     11.50 o 
   2   7  -4      336.49      316.64      7.95 o 
   3   7  -4      232.08      218.00      7.12 o 
   4   7  -4        4.42        5.75      1.79 o 
   5   7  -4       54.68       60.66      3.79 o 
   6   7  -4      124.39      134.60      5.78 o 
   7   7  -4      116.88      111.28      5.58 o 
   8   7  -4       41.82       40.48      7.21 o 
   9   7  -4       30.70       34.62      4.51 o 
  10   7  -4        8.62        8.69      2.64 o 
  11   7  -4      154.26      149.70      6.65 o 
  12   7  -4       20.88       14.83      4.78 o 
   0   8  -4      120.41      123.89      5.79 o 
   1   8  -4      152.79      147.92      5.74 o 
   2   8  -4       61.75       68.70      4.24 o 
   3   8  -4       61.32       59.95      5.09 o 
   4   8  -4      235.14      234.51      7.95 o 
   5   8  -4       77.16       76.22      5.03 o 
   6   8  -4       12.21       11.03      2.65 o 
   7   8  -4       66.27       68.05      5.96 o 
   8   8  -4      261.30      276.43      9.17 o 
   9   8  -4      111.49      124.38      7.60 o 
  10   8  -4      115.70      122.70      6.39 o 
   1   9  -4      118.22      108.20      7.82 o 
   2   9  -4        3.61       -0.58      2.25 o 
   3   9  -4       86.27       72.74      6.82 o 
   4   9  -4      126.16      129.08      6.40 o 
   5   9  -4       50.99       37.31      4.06 o 
   6   9  -4       28.85       34.13      4.00 o 
   7   9  -4       72.04       72.01      5.48 o 
   8   9  -4      116.87      154.53     15.72 o 
   2   0  -3     1972.02     1948.22     41.80 o 
   4   0  -3     2974.35     2930.18     60.40 o 
   6   0  -3      928.07      987.55     20.49 o 
   8   0  -3      688.51      667.16     13.62 o 
  10   0  -3     1428.74     1389.88     27.09 o 
  12   0  -3      399.94      425.82     14.74 o 
  14   0  -3       86.17       85.99      8.65 o 
  16   0  -3       60.13       55.31      7.60 o 
   0   1  -3     3909.27     3886.75     77.48 o 
   1   1  -3     1912.00     2010.46     23.27 o 
   2   1  -3     1985.08     1991.95     23.39 o 
   3   1  -3      204.60      218.71      2.93 o 
   4   1  -3       23.13       24.62      1.61 o 
   5   1  -3     2351.74     2400.15     23.41 o 
   6   1  -3      618.39      711.04      8.55 o 
   7   1  -3     1162.54     1202.40     14.42 o 
   8   1  -3      278.66      303.83      6.10 o 
   9   1  -3      853.09      829.67     13.61 o 
  10   1  -3      148.57      156.96      4.10 o 
  11   1  -3      165.22      159.95      5.37 o 
  12   1  -3       66.85       71.65      4.04 o 
  13   1  -3      261.57      262.95     11.95 o 
  14   1  -3        6.21       10.29      2.70 o 
  15   1  -3      257.97      246.33      9.89 o 
  16   1  -3       81.47       80.09      6.76 o 
   1   2  -3      750.10      759.83     17.02 o 
   2   2  -3     3253.10     3256.48     30.68 o 
   3   2  -3     1432.28     1492.58     16.70 o 
   4   2  -3     2961.96     2976.80     28.41 o 
   5   2  -3      381.73      409.89      5.04 o 
   6   2  -3      573.99      536.64      9.62 o 
   7   2  -3      195.66      207.72      4.27 o 
   8   2  -3      654.03      651.29     12.31 o 
   9   2  -3      167.04      152.23      4.52 o 
  10   2  -3      993.84      986.34     15.51 o 
  11   2  -3      286.70      288.54      6.69 o 
  12   2  -3      926.96      921.39     24.19 o 
  13   2  -3      158.59      162.45      7.29 o 
  14   2  -3       16.50        9.55      4.56 o 
  15   2  -3       26.07       21.81      3.74 o 
  16   2  -3       36.40       30.26      6.01 o 
   0   3  -3      876.92      932.84     14.51 o 
   1   3  -3      254.99      260.67      3.75 o 
   2   3  -3      599.54      640.80     11.74 o 
   3   3  -3      289.07      341.32      4.72 o 
   4   3  -3     1698.77     1818.86     19.41 o 
   5   3  -3      668.48      683.80      8.83 o 
   6   3  -3      115.80      106.42      2.76 o 
   7   3  -3     1840.06     1843.09     29.14 o 
   8   3  -3      174.02      174.96      7.45 o 
   9   3  -3      853.28      830.52     17.47 o 
  10   3  -3      156.89      151.46      8.79 o 
  11   3  -3      441.18      409.62      9.43 o 
  12   3  -3       94.05       89.92      4.97 o 
  13   3  -3       22.71       27.69      3.25 o 
  14   3  -3      100.96       96.06      7.19 o 
  15   3  -3       65.67       58.57      5.53 o 
  16   3  -3       98.35       88.38      9.05 o 
   1   4  -3      601.64      633.60      7.69 o 
   2   4  -3     2655.07     2653.92     27.55 o 
   3   4  -3      625.40      621.47      9.13 o 
   4   4  -3      926.54      888.65     11.34 o 
   5   4  -3      494.96      519.21      8.51 o 
   6   4  -3     1326.49     1268.80     21.44 o 
   7   4  -3       26.53       26.63      2.06 o 
   8   4  -3     1203.38     1147.89     17.47 o 
   9   4  -3      308.89      321.53      7.05 o 
  10   4  -3      226.33      198.87      6.74 o 
  11   4  -3        6.01        3.19      1.91 o 
  12   4  -3       64.64       74.15      7.51 o 
  13   4  -3       93.86       89.24      5.59 o 
  14   4  -3       51.35       39.28      7.41 o 
  15   4  -3      113.77      119.91      7.36 o 
   0   5  -3     1207.33     1245.92     28.42 o 
   1   5  -3      155.60      160.56      3.67 o 
   2   5  -3      210.06      207.48      6.52 o 
   3   5  -3      203.58      194.64      4.91 o 
   4   5  -3      117.06      118.63      4.25 o 
   5   5  -3      202.62      186.16      4.77 o 
   6   5  -3      136.97      144.76      4.31 o 
   7   5  -3      741.51      747.69     12.54 o 
   8   5  -3        0.31       -0.65      1.26 o 
   9   5  -3      835.45      858.35     23.03 o 
  10   5  -3       15.07       14.36      2.70 o 
  11   5  -3      208.11      192.63      7.07 o 
  12   5  -3      343.02      355.69     10.47 o 
  13   5  -3       83.51       92.41      5.76 o 
  14   5  -3      139.18      125.62     13.25 o 
   1   6  -3      367.17      371.54      6.73 o 
   2   6  -3      287.34      283.91      6.35 o 
   3   6  -3       54.53       52.95      2.98 o 
   4   6  -3      589.89      565.08     10.35 o 
   5   6  -3       28.90       34.81      3.58 o 
   6   6  -3       93.32       88.75      4.22 o 
   7   6  -3      175.48      171.74      6.26 o 
   8   6  -3      214.84      227.05      7.59 o 
   9   6  -3       43.10       42.88      3.86 o 
  10   6  -3      256.38      259.27      8.64 o 
  11   6  -3       28.90       28.76      3.53 o 
  12   6  -3       91.66      104.20      5.95 o 
  13   6  -3        5.52        2.15      2.60 o 
   0   7  -3       28.09       31.46      4.01 o 
   1   7  -3       18.84       20.37      2.38 o 
   2   7  -3      112.98      119.82      4.88 o 
   3   7  -3       20.58       21.19      3.33 o 
   4   7  -3      174.50      178.85      5.86 o 
   5   7  -3      365.11      388.01     14.59 o 
   6   7  -3       62.47       60.34      4.44 o 
   7   7  -3      552.98      558.55     13.82 o 
   8   7  -3       78.93       72.44      9.66 o 
   9   7  -3      119.24      110.23      5.92 o 
  10   7  -3      245.52      264.44      8.97 o 
  11   7  -3        4.03        5.56      2.68 o 
  12   7  -3       76.31       68.36      5.32 o 
   1   8  -3      263.38      269.54      6.82 o 
   2   8  -3       99.34       96.89      5.67 o 
   3   8  -3      204.83      188.13      7.18 o 
   4   8  -3       18.92       20.73      3.17 o 
   5   8  -3        7.55        2.68      2.25 o 
   6   8  -3      228.54      238.17      8.38 o 
   7   8  -3        6.03        8.10      2.71 o 
   8   8  -3      137.97      165.74      7.11 o 
   9   8  -3      119.62      131.06      6.79 o 
  10   8  -3        9.63       14.15      3.32 o 
   0   9  -3        1.76       -0.32      2.58 o 
   1   9  -3      281.56      279.23      9.02 o 
   2   9  -3       72.07       72.26      6.12 o 
   3   9  -3       68.95       77.83     10.76 o 
   4   9  -3      210.54      216.39      8.32 o 
   5   9  -3       88.20       89.36      5.99 o 
   6   9  -3       56.41       59.53      5.09 o 
   7   9  -3       56.71       60.69      7.59 o 
   8   9  -3       19.13       10.68      7.29 o 
   2   0  -2     6716.14     6699.23     91.06 o 
   4   0  -2       67.03       74.93      1.98 o 
   6   0  -2     1982.89     2270.20     29.74 o 
   8   0  -2     1016.79     1029.26     17.11 o 
  10   0  -2      564.47      555.99     13.04 o 
  12   0  -2     1629.22     1668.32     32.25 o 
  14   0  -2      751.00      734.54     27.90 o 
  16   0  -2      348.09      355.84     18.28 o 
   1   1  -2    12724.11    12432.95    109.52 o 
   2   1  -2     8096.94     8118.05     71.57 o 
   3   1  -2     1800.41     1929.42     20.14 o 
   4   1  -2      729.71      708.29      8.09 o 
   5   1  -2     1234.55     1308.22     12.54 o 
   6   1  -2      310.97      329.12      4.41 o 
   7   1  -2     1114.32     1276.62     22.71 o 
   8   1  -2      552.04      584.52      8.33 o 
   9   1  -2      320.21      302.04      5.84 o 
  10   1  -2       52.17       55.70      2.76 o 
  11   1  -2      369.42      366.24      8.61 o 
  12   1  -2      383.34      392.80      9.23 o 
  13   1  -2      297.08      303.88     10.71 o 
  14   1  -2      285.87      281.01     10.61 o 
  15   1  -2      217.41      197.22     12.22 o 
  16   1  -2       55.68       40.22      4.92 o 
  17   1  -2      196.17      202.63     10.14 o 
   0   2  -2    19595.59    18857.41    309.37 o 
   1   2  -2      502.71      482.72      5.61 o 
   2   2  -2      232.43      220.44      3.28 o 
   3   2  -2     2564.36     2645.59     29.18 o 
   4   2  -2     2225.52     2482.48     27.24 o 
   5   2  -2       13.41       19.18      1.12 o 
   6   2  -2      129.50      140.04      2.71 o 
   7   2  -2      115.05      103.61      2.34 o 
   8   2  -2      216.49      198.51      4.33 o 
   9   2  -2      362.20      348.71      6.55 o 
  10   2  -2     1587.89     1578.63     21.01 o 
  11   2  -2       41.86       33.67      2.61 o 
  12   2  -2       91.49       82.64      4.48 o 
  13   2  -2       15.35       17.15      3.21 o 
  14   2  -2      469.75      454.14     14.67 o 
  15   2  -2       20.33       15.31      3.55 o 
  16   2  -2      632.51      639.18     24.80 o 
   1   3  -2     1834.85     1830.28     18.37 o 
   2   3  -2      958.17     1010.33     10.63 o 
   3   3  -2     3881.02     4101.05     39.07 o 
   4   3  -2      846.43      886.45     10.19 o 
   5   3  -2     1832.67     1924.64     19.46 o 
   6   3  -2        4.14        4.32      0.80 o 
   7   3  -2       48.03       46.66      2.30 o 
   8   3  -2      199.17      193.61      4.76 o 
   9   3  -2      314.05      329.23      6.52 o 
  10   3  -2      129.29      134.21      5.32 o 
  11   3  -2      174.82      169.76      5.63 o 
  12   3  -2       82.30       87.02      5.04 o 
  13   3  -2      303.81      288.26     15.62 o 
  14   3  -2        5.87        2.02      2.62 o 
  15   3  -2      411.62      423.23     15.00 o 
  16   3  -2      154.30      147.25     15.45 o 
   0   4  -2      790.46      773.01     13.35 o 
   1   4  -2      727.06      770.01     10.91 o 
   2   4  -2     2810.13     2816.50     29.28 o 
   3   4  -2       67.95       69.07      1.95 o 
   4   4  -2      210.95      222.27      3.65 o 
   5   4  -2      428.69      514.63      7.57 o 
   6   4  -2      218.63      214.18      4.35 o 
   7   4  -2      725.10      730.88     12.08 o 
   8   4  -2      592.37      569.59     10.22 o 
   9   4  -2       43.87       39.71      2.81 o 
  10   4  -2       11.88        7.03      2.05 o 
  11   4  -2       75.26       66.20      8.01 o 
  12   4  -2      208.09      205.37      7.46 o 
  13   4  -2       21.62       12.93      3.17 o 
  14   4  -2       77.93       69.24      8.18 o 
  15   4  -2       12.63       12.40      3.78 o 
   1   5  -2      725.26      735.47     10.94 o 
   2   5  -2      107.77      106.44      2.83 o 
   3   5  -2      313.83      304.25      6.30 o 
   4   5  -2      155.61      156.57      4.33 o 
   5   5  -2      287.98      282.45      6.23 o 
   6   5  -2       27.35       26.47      2.52 o 
   7   5  -2      132.67      124.71      4.63 o 
   8   5  -2       87.75       95.44      5.94 o 
   9   5  -2      174.93      181.22      6.38 o 
  10   5  -2        7.45        5.70      2.15 o 
  11   5  -2      153.07      159.80      6.55 o 
  12   5  -2      167.41      170.80     14.25 o 
  13   5  -2      197.21      213.03     10.14 o 
  14   5  -2      149.52      142.05      8.29 o 
  15   5  -2      172.65      181.48     14.27 o 
   0   6  -2      889.34      880.15     18.41 o 
   1   6  -2      105.01      115.74      4.10 o 
   2   6  -2      670.02      656.40      9.60 o 
   3   6  -2      110.04       98.15      4.82 o 
   4   6  -2      179.03      184.89      5.11 o 
   5   6  -2      277.38      262.71      6.36 o 
   6   6  -2       10.86        9.24      2.01 o 
   7   6  -2       23.07       18.81      2.51 o 
   8   6  -2       16.81       20.54      3.16 o 
   9   6  -2       28.10       26.04      3.25 o 
  10   6  -2       95.08      102.22      5.72 o 
  11   6  -2       36.20       46.87      4.36 o 
  12   6  -2       23.37       23.72      3.68 o 
  13   6  -2       20.53       11.55      3.61 o 
  14   6  -2      268.54      288.51     18.71 o 
   1   7  -2      113.40      108.59      4.52 o 
   2   7  -2       78.20       85.44      4.48 o 
   3   7  -2      132.40      140.43      5.76 o 
   4   7  -2       15.40       14.38      2.54 o 
   5   7  -2       16.71       19.53      2.76 o 
   6   7  -2      138.68      143.47      6.92 o 
   7   7  -2      223.82      218.32      7.80 o 
   8   7  -2        1.26        3.21      3.12 o 
   9   7  -2       67.83       74.08      5.91 o 
  10   7  -2       11.77        6.79      2.64 o 
  11   7  -2      399.03      441.10     12.69 o 
  12   7  -2        5.77        1.88      2.70 o 
   0   8  -2      257.32      253.18     14.42 o 
   1   8  -2       10.95       14.20      2.64 o 
   2   8  -2      608.71      618.93     15.09 o 
   3   8  -2       50.70       51.55      4.43 o 
   4   8  -2       47.12       46.91      8.26 o 
   5   8  -2       41.62       42.05      5.39 o 
   6   8  -2        6.91        4.84      2.53 o 
   7   8  -2       15.94        7.14      3.35 o 
   8   8  -2       74.62       81.40      5.74 o 
   9   8  -2       18.21       11.87      4.75 o 
  10   8  -2        4.91        4.93      2.90 o 
  11   8  -2       14.87       19.12      5.21 o 
   1   9  -2       29.15       23.58      4.13 o 
   2   9  -2       27.05       22.59      4.10 o 
   3   9  -2       69.46       77.58      6.55 o 
   4   9  -2       29.93       22.84      4.26 o 
   5   9  -2        0.72        1.97      2.90 o 
   6   9  -2       23.16       19.70      4.04 o 
   7   9  -2       81.23       82.27      7.03 o 
   8   9  -2        0.99        0.39      5.12 o 
   0  10  -2      919.58      932.76     36.99 o 
   1  10  -2       37.74       39.62      8.03 o 
   2  10  -2      191.47      202.40     14.56 o 
   2   0  -1     1129.26     1169.82     15.03 o 
   4   0  -1     2357.31     2485.42     31.91 o 
   6   0  -1     3653.03     3725.55     61.90 o 
   8   0  -1      606.26      647.97     13.90 o 
  10   0  -1       15.72        9.20      2.28 o 
  12   0  -1      392.11      392.20     13.26 o 
  14   0  -1       83.57       91.08      9.34 o 
  16   0  -1       91.95      103.94     10.77 o 
   0   1  -1     4478.26     4320.68     54.69 o 
   1   1  -1      644.65      646.10      6.48 o 
   2   1  -1     1822.25     1850.83     17.79 o 
   3   1  -1     1332.96     1437.01     14.24 o 
   4   1  -1     1181.54     1213.84     12.29 o 
   5   1  -1      732.48      725.25      8.38 o 
   6   1  -1      639.41      718.47      9.21 o 
   7   1  -1     1181.07     1169.84     17.49 o 
   8   1  -1      384.98      401.57      5.93 o 
   9   1  -1     1050.75      997.18     14.07 o 
  10   1  -1        4.52        4.07      1.23 o 
  11   1  -1     1652.24     1668.72     22.42 o 
  12   1  -1      225.60      225.51      6.69 o 
  13   1  -1      265.47      252.57      8.34 o 
  14   1  -1       26.31       22.67      3.75 o 
  15   1  -1       67.99       75.40      6.33 o 
  16   1  -1       87.59       98.90     16.37 o 
  17   1  -1      149.28      147.74      8.92 o 
   1   2  -1     4601.70     4605.38     43.75 o 
   2   2  -1     2616.84     2615.72     25.06 o 
   3   2  -1     2111.25     2215.82     21.64 o 
   4   2  -1     3356.25     3227.04     33.60 o 
   5   2  -1     1086.92     1263.13     13.77 o 
   6   2  -1      876.10      905.29     10.04 o 
   7   2  -1      438.10      498.25      6.40 o 
   8   2  -1      760.74      743.10     11.01 o 
   9   2  -1       74.80       71.51      3.09 o 
  10   2  -1      401.54      390.77      7.37 o 
  11   2  -1      230.37      229.33      6.12 o 
  12   2  -1      206.73      196.77      7.09 o 
  13   2  -1       17.11       14.38      3.22 o 
  14   2  -1       37.13       35.78      8.04 o 
  15   2  -1       15.77       13.87      3.63 o 
  16   2  -1       32.48       32.77      5.78 o 
  17   2  -1       59.35       49.62      8.58 o 
   0   3  -1      934.53      940.06     14.88 o 
   1   3  -1      467.49      444.81      6.31 o 
   2   3  -1       66.54       62.17      1.63 o 
   3   3  -1      656.54      671.09      8.11 o 
   4   3  -1      794.39      848.73      9.36 o 
   5   3  -1      180.68      156.38      2.86 o 
   6   3  -1      172.86      170.54      3.43 o 
   7   3  -1      538.11      497.78      7.56 o 
   8   3  -1      467.31      445.44      7.70 o 
   9   3  -1     3099.65     2996.55     37.00 o 
  10   3  -1      538.37      508.47     10.69 o 
  11   3  -1      531.01      536.82     11.48 o 
  12   3  -1       31.21       29.32      3.39 o 
  13   3  -1      150.98      153.28     12.92 o 
  14   3  -1       11.63        4.14      3.92 o 
  15   3  -1       96.54       81.44      6.90 o 
  16   3  -1       91.72      101.20      7.87 o 
   1   4  -1       16.76       12.91      1.09 o 
   2   4  -1     1430.19     1396.73     14.68 o 
   3   4  -1      517.43      562.54      7.39 o 
   4   4  -1     2008.33     2048.78     21.99 o 
   5   4  -1      215.71      238.45      4.52 o 
   6   4  -1      699.28      663.63     11.10 o 
   7   4  -1     1211.70     1231.77     16.90 o 
   8   4  -1      928.27      880.30     13.25 o 
   9   4  -1      195.18      201.10      6.03 o 
  10   4  -1      648.90      664.40     22.29 o 
  11   4  -1      162.42      144.40      6.14 o 
  12   4  -1       28.87       33.21      3.83 o 
  13   4  -1       32.99       27.13      4.17 o 
  14   4  -1       56.02       53.73      5.64 o 
  15   4  -1       98.85      109.13      8.09 o 
  16   4  -1       65.66       60.41      9.53 o 
   0   5  -1       89.11       96.93      5.18 o 
   1   5  -1      231.62      236.53      4.18 o 
   2   5  -1       40.59       43.72      1.93 o 
   3   5  -1      148.42      136.66      5.54 o 
   4   5  -1      300.45      305.87      5.52 o 
   5   5  -1       43.45       40.25      2.97 o 
   6   5  -1     3831.74     3725.28     49.62 o 
   7   5  -1     1419.51     1391.90     23.22 o 
   8   5  -1      175.22      170.03      5.63 o 
   9   5  -1     1175.02     1167.10     20.79 o 
  10   5  -1       10.05        8.29      2.18 o 
  11   5  -1      212.79      202.36      7.91 o 
  12   5  -1       52.69       58.01      8.17 o 
  13   5  -1        2.46        2.04      2.83 o 
  14   5  -1       49.73       49.49      5.60 o 
  15   5  -1      158.70      168.55     15.75 o 
   1   6  -1      427.51      426.94      7.67 o 
   2   6  -1      384.70      386.56      6.57 o 
   3   6  -1       41.96       40.57      2.52 o 
   4   6  -1      276.46      261.06      6.30 o 
   5   6  -1      935.29      926.04     16.96 o 
   6   6  -1     1104.63     1076.44     19.25 o 
   7   6  -1      108.31       91.75      6.10 o 
   8   6  -1     1274.33     1282.17     22.57 o 
   9   6  -1       59.01       51.77      5.08 o 
  10   6  -1      124.76      125.16      6.48 o 
  11   6  -1      105.82      101.13      6.32 o 
  12   6  -1       90.70       90.67      7.19 o 
  13   6  -1       18.64       16.47     10.43 o 
  14   6  -1       43.61       41.69      8.70 o 
   0   7  -1       15.02       14.33      3.43 o 
   1   7  -1       24.62       21.02      2.21 o 
   2   7  -1      314.57      318.88      7.21 o 
   3   7  -1      371.04      362.30      8.90 o 
   4   7  -1      621.78      608.31     12.79 o 
   5   7  -1      360.57      339.06      8.78 o 
   6   7  -1       30.31       26.63      3.67 o 
   7   7  -1      411.89      416.38     11.69 o 
   8   7  -1      477.42      492.08     13.09 o 
   9   7  -1      575.95      574.31     14.82 o 
  10   7  -1      110.84      100.66      6.41 o 
  11   7  -1      113.07      125.81      6.92 o 
  12   7  -1       75.44       60.07      6.40 o 
  13   7  -1       50.89       36.21      8.93 o 
   1   8  -1       58.50       53.41      6.45 o 
   2   8  -1      229.64      238.15      9.86 o 
   3   8  -1      119.70      128.88      7.21 o 
   4   8  -1      222.75      206.15      9.30 o 
   5   8  -1        9.68        6.51      3.04 o 
   6   8  -1      193.52      187.59     11.00 o 
   7   8  -1       28.54       28.63      4.48 o 
   8   8  -1      177.19      180.19      7.79 o 
   9   8  -1      180.70      186.34      8.08 o 
  10   8  -1      376.65      372.58     14.34 o 
  11   8  -1      168.28      167.11     16.61 o 
   0   9  -1      117.63      114.23      8.00 o 
   1   9  -1        0.61       -1.75      2.10 o 
   2   9  -1        3.71        0.34      2.80 o 
   3   9  -1        3.96        5.88      3.17 o 
   4   9  -1       15.79       15.05     11.04 o 
   5   9  -1       69.22       85.50      7.15 o 
   6   9  -1       83.04       76.86      6.85 o 
   7   9  -1      138.09      145.43     12.36 o 
   8   9  -1       93.38       95.69     12.11 o 
   1  10  -1       44.35       50.70      4.96 o 
   2  10  -1       48.83       54.03      6.21 o 
   3  10  -1        9.63        6.20      5.70 o 
   4  10  -1       20.28       16.04      6.40 o 
   2   0   0     6901.85     7141.39     90.40 o 
   4   0   0       20.59       31.47      1.37 o 
   6   0   0        7.37        7.59      0.98 o 
   8   0   0        1.06       10.55      1.57 o 
  10   0   0       53.69       56.06      3.90 o 
  12   0   0      170.01      172.71      8.16 o 
  14   0   0        8.07        7.21      4.15 o 
  16   0   0      545.87      530.50     24.42 o 
   1   1   0      222.71      230.43      2.93 o 
   2   1   0    12127.25    11885.50    117.69 o 
   3   1   0      535.21      522.41      6.03 o 
   4   1   0      113.54      105.99      2.00 o 
   5   1   0     3497.65     3639.81     39.69 o 
   6   1   0       20.34       20.52      1.03 o 
   7   1   0      506.52      556.70      6.74 o 
   8   1   0       95.46       96.51      2.18 o 
   9   1   0     1511.44     1537.30     18.84 o 
  10   1   0      478.54      495.52      8.50 o 
  11   1   0     1418.60     1397.17     21.21 o 
  12   1   0      128.83      124.59      4.92 o 
  13   1   0     1347.59     1336.57     23.70 o 
  14   1   0      264.08      262.17      8.94 o 
  15   1   0      758.34      747.01     21.26 o 
  16   1   0        0.24       -2.09      2.87 o 
  17   1   0      215.00      241.19     15.29 o 
   0   2   0     4017.22     3872.46     55.24 o 
   1   2   0     6336.65     6355.26     63.52 o 
   2   2   0    24239.94    23644.00    235.22 o 
   3   2   0     5222.98     5444.08     54.82 o 
   4   2   0      617.11      677.27      8.53 o 
   5   2   0       74.77       70.75      1.84 o 
   6   2   0      302.01      277.28      4.60 o 
   7   2   0      281.32      319.74      4.98 o 
   8   2   0       69.06       66.14      2.58 o 
   9   2   0       82.83      104.00      3.31 o 
  10   2   0        2.31        5.65      1.50 o 
  11   2   0       99.16       98.49      4.17 o 
  12   2   0      270.76      263.66      7.48 o 
  13   2   0       64.04       54.70      4.45 o 
  14   2   0        1.60        1.51      2.22 o 
  15   2   0      321.45      339.83     12.81 o 
  16   2   0       64.09       74.04      6.85 o 
  17   2   0       73.81       86.54      8.30 o 
   1   3   0       60.00       43.80      1.46 o 
   2   3   0      586.82      565.78      6.88 o 
   3   3   0      412.95      352.74      4.90 o 
   4   3   0     2020.87     2109.49     22.51 o 
   5   3   0      325.55      401.02      6.04 o 
   6   3   0      492.87      546.75      7.74 o 
   7   3   0       88.50       87.59      2.67 o 
   8   3   0     1554.06     1568.30     20.65 o 
   9   3   0      818.91      778.21     15.24 o 
  10   3   0        0.35       -0.49      1.44 o 
  11   3   0      408.67      403.23      8.64 o 
  12   3   0        0.06       -0.51      1.83 o 
  13   3   0      119.15      127.15      6.22 o 
  14   3   0        1.89        2.33      2.74 o 
  15   3   0      653.29      665.73     20.07 o 
  16   3   0      367.24      370.15     15.13 o 
   0   4   0     3849.31     3739.75     54.70 o 
   1   4   0      617.51      607.21      7.70 o 
   2   4   0      173.12      154.59      2.80 o 
   3   4   0        0.05        1.83      0.70 o 
   4   4   0       54.64       54.51      2.23 o 
   5   4   0      261.73      264.27      4.81 o 
   6   4   0       42.12       33.61      1.94 o 
   7   4   0      553.83      551.93      8.42 o 
   8   4   0       11.57        9.79      1.69 o 
   9   4   0       14.13       14.98      2.00 o 
  10   4   0      171.56      178.84      5.92 o 
  11   4   0       45.63       39.81      4.57 o 
  12   4   0        0.21        1.38      2.29 o 
  13   4   0       49.33       49.77      4.61 o 
  14   4   0      432.07      481.47     16.10 o 
  15   4   0        0.25       -0.18      3.05 o 
  16   4   0       99.62      117.51     13.11 o 
   1   5   0        2.56        1.30      0.78 o 
   2   5   0      228.34      251.93      4.14 o 
   3   5   0      517.85      495.35      7.57 o 
   4   5   0       13.85        9.48      1.23 o 
   5   5   0     1012.35      949.95     12.79 o 
   6   5   0       76.79       73.29      3.30 o 
   7   5   0     1124.40     1168.86     20.22 o 
   8   5   0       20.58       18.44      2.89 o 
   9   5   0       19.60       20.07      2.62 o 
  10   5   0        0.31        1.83      1.83 o 
  11   5   0       68.21       56.60      4.69 o 
  12   5   0       37.34       30.95      4.91 o 
  13   5   0       86.82       75.92      8.11 o 
  14   5   0        0.41       -0.08      2.91 o 
  15   5   0      102.57      103.86      8.23 o 
   0   6   0      269.68      256.39     16.68 o 
   1   6   0       50.88       60.15      2.96 o 
   2   6   0     1052.10     1052.14     13.91 o 
   3   6   0      138.00      129.66      4.22 o 
   4   6   0       44.59       40.22      2.83 o 
   5   6   0       35.56       32.38      3.36 o 
   6   6   0       53.31       62.86      3.94 o 
   7   6   0       12.61       14.67      2.35 o 
   8   6   0      105.34      107.35      5.17 o 
   9   6   0       26.54       24.18      2.98 o 
  10   6   0       13.43       13.31      2.67 o 
  11   6   0       11.95       16.99      3.20 o 
  12   6   0      111.68      119.86      8.49 o 
  13   6   0      108.31      117.43      8.55 o 
  14   6   0       19.55       18.20      7.34 o 
   1   7   0      562.39      536.49     11.72 o 
   2   7   0      280.07      275.74      8.20 o 
   3   7   0      551.27      532.04     13.78 o 
   4   7   0      157.02      160.09      5.76 o 
   5   7   0      230.27      232.33      7.13 o 
   6   7   0        5.08        2.73      1.92 o 
   7   7   0      137.75      145.08      5.77 o 
   8   7   0        0.98        0.25      2.01 o 
   9   7   0        3.57        3.06      2.60 o 
  10   7   0       32.66       38.83      5.28 o 
  11   7   0        3.08        5.14      3.56 o 
  12   7   0        7.12        9.39      3.85 o 
  13   7   0       80.34       84.05     12.26 o 
   0   8   0      412.41      436.00     20.24 o 
   1   8   0       10.66        7.57      2.31 o 
   2   8   0       97.22       96.15      5.72 o 
   3   8   0      254.40      260.31     10.66 o 
   4   8   0        6.67        3.54      2.90 o 
   5   8   0       12.82       16.92      4.05 o 
   6   8   0       66.42       70.90      6.39 o 
   7   8   0       81.50       77.31      6.81 o 
   8   8   0       35.54       38.80      5.35 o 
   9   8   0       28.29       21.90      4.54 o 
  10   8   0      125.24      130.41     12.24 o 
   1   9   0      653.64      707.10     17.03 o 
   2   9   0      188.71      187.25      9.44 o 
   3   9   0      602.67      613.32     19.06 o 
   4   9   0      139.58      139.67      9.35 o 
   5   9   0       33.71       40.08      7.31 o 
   6   9   0        0.08        1.89      3.25 o 
   7   9   0        3.95        3.53      3.53 o 
   8   9   0        3.34        7.02      6.27 o 
   0  10   0       60.29       42.67      5.88 o 
   1  10   0       54.63       62.70      5.52 o 
   2  10   0        5.55        1.33      4.98 o 
   3  10   0       29.34       24.98      5.03 o 
   4  10   0       14.20        9.16      5.96 o 
   2   0   1     1104.54     1156.82     13.98 o 
   4   0   1     2336.33     2440.23     32.21 o 
   6   0   1     3670.93     3827.39     49.47 o 
   8   0   1      640.05      669.12     10.68 o 
  10   0   1       11.60       12.16      2.66 o 
  12   0   1      389.93      404.16     13.57 o 
  14   0   1       84.36       85.23      7.12 o 
  16   0   1       92.69       93.10     10.89 o 
   0   1   1     4478.71     4365.63     57.15 o 
   1   1   1      654.45      651.76      6.18 o 
   2   1   1     1819.08     1851.29     17.07 o 
   3   1   1     1349.87     1461.88     13.66 o 
   4   1   1     1183.17     1215.04     12.40 o 
   5   1   1      717.63      709.77      8.42 o 
   6   1   1      640.07      717.57      8.19 o 
   7   1   1     1151.29     1166.49     12.59 o 
   8   1   1      385.48      406.28      5.51 o 
   9   1   1     1055.72      999.89     12.31 o 
  10   1   1        4.51        3.94      1.57 o 
  11   1   1     1650.23     1657.82     27.46 o 
  12   1   1      226.09      228.15      6.81 o 
  13   1   1      260.20      250.37      7.50 o 
  14   1   1       26.42       23.32      2.98 o 
  15   1   1       69.16       69.70      5.39 o 
  16   1   1       87.63       93.56     10.04 o 
  17   1   1      154.52      170.79      9.68 o 
   1   2   1     4605.22     4656.57     46.58 o 
   2   2   1     2577.83     2588.11     25.06 o 
   3   2   1     2116.52     2222.22     24.56 o 
   4   2   1     3344.66     3207.42     33.08 o 
   5   2   1     1087.98     1228.46     14.74 o 
   6   2   1      875.56      910.77     10.77 o 
   7   2   1      438.02      499.69      6.86 o 
   8   2   1      772.44      756.13     11.06 o 
   9   2   1       74.69       65.12      3.20 o 
  10   2   1      424.33      406.19      8.19 o 
  11   2   1      229.42      219.22      7.70 o 
  12   2   1      214.74      205.28      8.16 o 
  13   2   1       17.08       19.75      4.48 o 
  14   2   1       36.47       29.86      5.35 o 
  15   2   1       15.50       17.89      3.43 o 
  16   2   1       33.13       33.87      5.23 o 
  17   2   1       58.99       63.24      6.81 o 
   0   3   1      934.28      928.55     20.41 o 
   1   3   1      473.15      439.45      6.43 o 
   2   3   1       66.73       63.78      2.40 o 
   3   3   1      678.72      698.15      8.93 o 
   4   3   1      791.93      843.22     11.45 o 
   5   3   1      194.31      169.37      3.34 o 
   6   3   1      173.33      170.80      3.55 o 
   7   3   1      534.89      508.34      7.14 o 
   8   3   1      468.10      451.71      7.83 o 
   9   3   1     3069.29     2938.45     40.36 o 
  10   3   1      539.04      494.56     10.76 o 
  11   3   1      530.12      525.73     11.55 o 
  12   3   1       31.56       33.07      3.18 o 
  13   3   1      154.43      164.72      6.97 o 
  14   3   1       11.58       12.50      3.03 o 
  15   3   1       97.05       88.17      7.36 o 
  16   3   1       92.41      103.77      8.23 o 
   1   4   1       16.46       13.45      1.10 o 
   2   4   1     1416.86     1410.36     15.71 o 
   3   4   1      519.42      569.27      7.95 o 
   4   4   1     1962.66     1982.94     21.98 o 
   5   4   1      216.50      238.93      4.26 o 
   6   4   1      714.92      683.72      9.60 o 
   7   4   1     1211.19     1231.88     17.10 o 
   8   4   1      964.41      910.70     13.49 o 
   9   4   1      194.82      205.51      5.60 o 
  10   4   1      648.62      662.70     13.59 o 
  11   4   1      162.85      160.55      6.69 o 
  12   4   1       28.91       27.81      3.50 o 
  13   4   1       33.23       32.81      4.03 o 
  14   4   1       56.54       59.34      5.96 o 
  15   4   1       98.16       97.39      8.61 o 
  16   4   1       65.24       61.89     10.40 o 
   0   5   1       89.25       95.58      3.61 o 
   1   5   1      231.71      231.70      4.50 o 
   2   5   1       40.02       41.97      2.10 o 
   3   5   1      154.98      153.75      3.39 o 
   4   5   1      299.19      301.55      5.51 o 
   5   5   1       40.03       37.69      2.37 o 
   6   5   1     3827.21     3761.48     46.18 o 
   7   5   1     1403.53     1381.44     19.33 o 
   8   5   1      175.45      177.05      5.80 o 
   9   5   1     1181.31     1184.74     21.01 o 
  10   5   1        9.76        5.84      3.73 o 
  11   5   1      215.92      200.50      7.78 o 
  12   5   1       53.55       53.53      6.56 o 
  13   5   1        2.04        1.43      3.00 o 
  14   5   1       50.65       58.20     15.12 o 
  15   5   1      157.96      149.42      9.56 o 
   1   6   1      425.30      419.60      7.67 o 
   2   6   1      378.14      362.17      7.26 o 
   3   6   1       42.76       43.00      2.53 o 
   4   6   1      291.81      270.55      6.49 o 
   5   6   1      936.67      937.40     15.53 o 
   6   6   1     1107.71     1096.59     23.44 o 
   7   6   1      108.34       94.06      4.93 o 
   8   6   1     1245.36     1264.78     22.62 o 
   9   6   1       58.77       54.38      6.52 o 
  10   6   1      126.02      117.67      6.97 o 
  11   6   1      106.19      106.45      6.72 o 
  12   6   1       90.39      101.45      7.98 o 
  13   6   1       18.18        7.98      3.90 o 
  14   6   1       43.48       45.90      9.28 o 
   0   7   1       15.51       11.92      3.07 o 
   1   7   1       23.56       23.39      2.69 o 
   2   7   1      313.25      309.96      7.33 o 
   3   7   1      362.81      344.64      8.99 o 
   4   7   1      618.64      607.54     14.87 o 
   5   7   1      344.67      323.70     10.10 o 
   6   7   1       30.56       31.26      3.69 o 
   7   7   1      418.61      435.44     12.35 o 
   8   7   1      477.43      480.68     13.44 o 
   9   7   1      587.26      592.17     19.04 o 
  10   7   1      112.33      101.28      8.38 o 
  11   7   1      111.31      136.93     12.73 o 
  12   7   1       74.96       59.30      8.78 o 
   1   8   1       59.78       49.39      3.85 o 
   2   8   1      235.52      233.93      8.92 o 
   3   8   1      121.34      123.22      7.00 o 
   4   8   1      217.23      221.83      8.42 o 
   5   8   1        9.68        8.45      4.36 o 
   6   8   1      190.03      190.64      8.09 o 
   7   8   1       28.54       34.58      4.27 o 
   8   8   1      181.33      192.97     13.26 o 
   9   8   1      180.18      186.34     13.41 o 
  10   8   1      365.45      360.52     19.76 o 
   0   9   1      116.11       98.56     11.13 o 
   1   9   1        0.65        3.73      2.48 o 
   2   9   1        3.81        1.13      2.96 o 
   3   9   1        3.77        4.66      3.27 o 
   4   9   1       16.33       19.03      4.50 o 
   5   9   1       70.27       60.43      6.42 o 
   6   9   1       82.57       82.80      8.53 o 
   7   9   1      135.79      141.81     19.85 o 
   8   9   1       93.08       65.38      9.74 o 
   1  10   1       45.30       54.33      5.35 o 
   2  10   1       46.95       42.53      6.04 o 
   3  10   1        9.29        6.54      4.90 o 
   4  10   1       22.55       31.88      8.03 o 
   2   0   2     6587.89     6464.98    102.07 o 
   4   0   2       76.53       83.14      3.86 o 
   6   0   2     1966.53     2205.52     30.06 o 
   8   0   2     1015.33     1000.94     20.55 o 
  10   0   2      574.73      579.36     16.16 o 
  12   0   2     1632.72     1675.43     39.62 o 
  14   0   2      727.53      710.84     21.37 o 
  16   0   2      356.26      408.79     21.47 o 
   1   1   2    12711.53    12564.47    112.36 o 
   2   1   2     8096.15     8177.98     73.43 o 
   3   1   2     1836.27     1997.46     18.28 o 
   4   1   2      728.11      716.17      8.16 o 
   5   1   2     1216.63     1279.94     12.70 o 
   6   1   2      311.68      332.28      5.11 o 
   7   1   2     1112.98     1265.37     12.84 o 
   8   1   2      551.86      584.45      7.87 o 
   9   1   2      326.43      310.59      5.00 o 
  10   1   2       51.90       53.32      2.97 o 
  11   1   2      353.49      347.32      8.59 o 
  12   1   2      383.80      385.13      9.47 o 
  13   1   2      277.16      285.07      8.15 o 
  14   1   2      286.19      294.62      8.62 o 
  15   1   2      217.75      217.61      8.54 o 
  16   1   2       55.72       59.70      9.06 o 
  17   1   2      192.79      215.77     12.37 o 
   0   2   2    19648.00    18913.85    219.20 o 
   1   2   2      502.70      481.33      4.87 o 
   2   2   2      208.06      204.52      3.17 o 
   3   2   2     2559.71     2675.97     27.43 o 
   4   2   2     2175.86     2428.83     24.20 o 
   5   2   2       13.54       15.06      1.05 o 
   6   2   2      133.42      138.67      2.81 o 
   7   2   2      115.66      107.50      2.46 o 
   8   2   2      216.58      193.31      3.61 o 
   9   2   2      362.14      358.49      6.72 o 
  10   2   2     1574.20     1536.87     25.78 o 
  11   2   2       41.92       32.76      2.93 o 
  12   2   2       92.93       92.62      4.92 o 
  13   2   2       15.45       12.60      2.45 o 
  14   2   2      482.22      503.81     12.04 o 
  15   2   2       20.30       16.99      3.47 o 
  16   2   2      630.25      670.94     20.89 o 
  17   2   2       11.41       12.35      6.26 o 
   1   3   2     1885.00     1877.11     19.66 o 
   2   3   2      956.54     1008.67     11.38 o 
   3   3   2     3894.68     4025.22     44.41 o 
   4   3   2      848.10      876.91     10.36 o 
   5   3   2     1847.48     1906.29     20.80 o 
   6   3   2        4.06        3.80      0.87 o 
   7   3   2       47.67       45.81      2.03 o 
   8   3   2      200.76      191.60      4.56 o 
   9   3   2      324.92      346.82      6.95 o 
  10   3   2      128.36      145.63      5.84 o 
  11   3   2      163.86      154.56      5.58 o 
  12   3   2       82.44       86.84      4.92 o 
  13   3   2      295.46      306.66      8.71 o 
  14   3   2        5.88        2.61      2.48 o 
  15   3   2      397.29      437.44     18.64 o 
  16   3   2      153.95      137.66      9.72 o 
   0   4   2      831.14      807.98     16.90 o 
   1   4   2      728.02      766.64      9.93 o 
   2   4   2     2816.90     2800.09     31.54 o 
   3   4   2       67.94       62.53      2.02 o 
   4   4   2      210.99      214.29      4.52 o 
   5   4   2      426.19      504.91      7.14 o 
   6   4   2      220.68      215.54      4.42 o 
   7   4   2      722.68      732.89     11.33 o 
   8   4   2      588.03      569.40      9.61 o 
   9   4   2       43.83       39.96      3.32 o 
  10   4   2       14.53       11.42      2.14 o 
  11   4   2       75.24       65.32      4.30 o 
  12   4   2      213.71      220.14      9.85 o 
  13   4   2       21.52       22.06      3.55 o 
  14   4   2       75.59       71.37      7.63 o 
  15   4   2       12.48       10.95      3.85 o 
  16   4   2       92.61      111.78     13.07 o 
   1   5   2      747.20      761.15     10.25 o 
   2   5   2      108.30      107.86      3.90 o 
   3   5   2      323.78      306.53      4.81 o 
   4   5   2      156.11      167.35      4.17 o 
   5   5   2      286.40      289.89      6.82 o 
   6   5   2       27.44       26.11      2.13 o 
   7   5   2      132.14      119.77      3.95 o 
   8   5   2       88.88       98.37      4.25 o 
   9   5   2      169.51      165.51      5.91 o 
  10   5   2        7.10        3.20      2.74 o 
  11   5   2      159.82      165.27     10.06 o 
  12   5   2      166.73      180.70      7.84 o 
  13   5   2      187.92      210.70     10.28 o 
  14   5   2      149.32      149.89      8.10 o 
  15   5   2      180.57      175.73     10.49 o 
   0   6   2      889.02      878.25     22.89 o 
   1   6   2      105.42      119.41      4.00 o 
   2   6   2      690.35      666.95     11.72 o 
   3   6   2      108.56       98.34      3.64 o 
   4   6   2      172.54      183.62      5.89 o 
   5   6   2      275.49      271.11      8.27 o 
   6   6   2       10.91       12.21      2.27 o 
   7   6   2       22.26       21.59      3.10 o 
   8   6   2       16.22       16.44      3.62 o 
   9   6   2       27.99       28.37      4.48 o 
  10   6   2      100.80      107.62      8.13 o 
  11   6   2       36.19       49.65      9.31 o 
  12   6   2       27.71       29.44      5.57 o 
  13   6   2       20.26       15.86      4.70 o 
  14   6   2      269.77      269.55     16.97 o 
   1   7   2      103.98      104.99      5.01 o 
   2   7   2       78.70       79.11      3.99 o 
   3   7   2      133.57      139.84      4.95 o 
   4   7   2       15.29       18.40      2.65 o 
   5   7   2       14.80       10.52      2.70 o 
   6   7   2      140.89      141.00      9.66 o 
   7   7   2      223.19      218.78     10.12 o 
   8   7   2        1.44       11.98      3.69 o 
   9   7   2       70.14       84.06      7.36 o 
  10   7   2       12.17        7.24      3.86 o 
  11   7   2      393.40      440.30     16.57 o 
  12   7   2        5.61        1.38      4.88 o 
   0   8   2      260.47      282.69     11.89 o 
   1   8   2       10.85       10.63      2.53 o 
   2   8   2      608.85      630.17     12.34 o 
   3   8   2       51.75       56.57      4.94 o 
   4   8   2       49.71       50.73      4.75 o 
   5   8   2       40.50       34.59      4.23 o 
   6   8   2        6.45        5.09      2.83 o 
   7   8   2       16.58       12.88      5.39 o 
   8   8   2       76.03       77.28      7.54 o 
   9   8   2       18.79       13.69      4.51 o 
  10   8   2        5.82       -3.19      4.61 o 
   1   9   2       25.59       24.10      5.54 o 
   2   9   2       27.15       29.71      4.34 o 
   3   9   2       65.43       65.72      6.72 o 
   4   9   2       30.51       33.96      5.23 o 
   5   9   2        0.49       -0.84      8.68 o 
   6   9   2       23.94       20.56      6.30 o 
   7   9   2       80.88       77.17     10.25 o 
   8   9   2        1.18        3.86      5.34 o 
   0  10   2      925.20      973.44     27.65 o 
   1  10   2       37.48       38.40      5.63 o 
   2  10   2      192.31      217.22     11.36 o 
   3  10   2        5.04        6.21      4.94 o 
   4  10   2       78.97       83.44      8.11 o 
   2   0   3     1936.28     1915.10     25.06 o 
   4   0   3     2985.61     2934.66     49.83 o 
   6   0   3      889.59      947.95     15.61 o 
   8   0   3      715.19      688.57     11.05 o 
  10   0   3     1467.90     1466.07     34.79 o 
  12   0   3      398.33      434.97     16.39 o 
  14   0   3       86.49       90.82      7.51 o 
  16   0   3       61.99       62.49      8.30 o 
   0   1   3     3913.27     3877.90     45.66 o 
   1   1   3     1922.09     2025.40     18.65 o 
   2   1   3     1986.52     1999.87     17.65 o 
   3   1   3      219.66      235.13      2.93 o 
   4   1   3       23.08       26.00      1.23 o 
   5   1   3     2378.83     2417.65     23.75 o 
   6   1   3      619.11      716.44      8.63 o 
   7   1   3     1157.34     1191.18     12.95 o 
   8   1   3      278.90      307.32      4.95 o 
   9   1   3      877.67      855.14     10.75 o 
  10   1   3      148.19      155.64      4.16 o 
  11   1   3      174.77      175.06      6.82 o 
  12   1   3       67.08       65.64      4.39 o 
  13   1   3      257.31      237.32      9.64 o 
  14   1   3        6.09        4.64      2.19 o 
  15   1   3      259.27      270.93      8.59 o 
  16   1   3       81.02       76.75      6.71 o 
  17   1   3      138.96      150.83     10.34 o 
   1   2   3      752.76      782.42      8.19 o 
   2   2   3     3227.61     3208.86     31.15 o 
   3   2   3     1432.43     1485.40     18.44 o 
   4   2   3     2926.29     2926.75     29.04 o 
   5   2   3      380.81      401.01      4.91 o 
   6   2   3      579.96      547.12      6.37 o 
   7   2   3      195.29      204.71      3.56 o 
   8   2   3      692.05      663.09      9.41 o 
   9   2   3      167.27      161.04      4.10 o 
  10   2   3      984.82      984.12     14.65 o 
  11   2   3      286.33      283.71      7.68 o 
  12   2   3      938.35      941.98     17.87 o 
  13   2   3      159.39      156.08      6.01 o 
  14   2   3       16.28       16.97      2.83 o 
  15   2   3       26.48       28.19      4.03 o 
  16   2   3       39.14       39.58      5.12 o 
  17   2   3       99.60       86.56      8.17 o 
   0   3   3      879.62      923.56     14.75 o 
   1   3   3      260.71      267.88      3.67 o 
   2   3   3      601.65      619.76      8.00 o 
   3   3   3      303.09      355.80      4.21 o 
   4   3   3     1702.51     1820.48     17.72 o 
   5   3   3      647.46      672.65      7.66 o 
   6   3   3      115.35      106.88      3.46 o 
   7   3   3     1850.42     1849.22     22.19 o 
   8   3   3      174.07      170.91      4.29 o 
   9   3   3      846.52      839.53     14.16 o 
  10   3   3      157.37      149.01      6.03 o 
  11   3   3      444.63      430.71     11.42 o 
  12   3   3       95.02       88.90      4.98 o 
  13   3   3       23.22       31.36      3.36 o 
  14   3   3       99.86       95.21     11.43 o 
  15   3   3       66.93       65.27      5.77 o 
  16   3   3       97.50       83.51      6.61 o 
   1   4   3      598.95      633.73      8.72 o 
   2   4   3     2625.98     2600.93     29.63 o 
   3   4   3      628.47      630.62      8.06 o 
   4   4   3      905.52      856.79     11.36 o 
   5   4   3      493.66      520.86      8.44 o 
   6   4   3     1355.74     1331.51     17.83 o 
   7   4   3       26.64       28.97      2.11 o 
   8   4   3     1183.49     1140.85     18.05 o 
   9   4   3      308.27      316.28      7.40 o 
  10   4   3      231.91      213.36      6.62 o 
  11   4   3        6.23        4.19      1.99 o 
  12   4   3       64.02       61.41      5.05 o 
  13   4   3       94.57      111.76      6.92 o 
  14   4   3       51.40       48.78      4.93 o 
  15   4   3      115.11      101.85     10.13 o 
  16   4   3       74.54       80.06     10.21 o 
   0   5   3     1207.79     1271.54     20.89 o 
   1   5   3      152.14      157.11      3.37 o 
   2   5   3      212.55      224.85      4.43 o 
   3   5   3      200.21      185.61      3.80 o 
   4   5   3      116.57      112.68      3.18 o 
   5   5   3      201.61      185.56      4.59 o 
   6   5   3      136.85      144.64      4.40 o 
   7   5   3      721.05      725.30     11.96 o 
   8   5   3        0.30       -0.61      1.40 o 
   9   5   3      834.87      853.05     19.32 o 
  10   5   3       15.04       15.28      4.38 o 
  11   5   3      206.77      200.05      9.79 o 
  12   5   3      343.49      360.54     21.48 o 
  13   5   3       84.67       74.74      9.72 o 
  14   5   3      138.15      137.49     17.80 o 
  15   5   3       16.91       23.90      5.39 o 
   1   6   3      363.99      366.38      7.10 o 
   2   6   3      286.75      282.81      7.18 o 
   3   6   3       53.72       51.35      2.81 o 
   4   6   3      576.46      576.89     10.84 o 
   5   6   3       29.21       31.40      2.64 o 
   6   6   3       85.21       80.53      4.16 o 
   7   6   3      175.53      166.54     10.07 o 
   8   6   3      223.41      240.12     10.31 o 
   9   6   3       43.24       53.11      5.79 o 
  10   6   3      254.84      282.05     11.90 o 
  11   6   3       28.31       34.42      5.33 o 
  12   6   3       87.71       92.81      8.15 o 
  13   6   3        5.76        5.59      3.97 o 
  14   6   3       26.66       32.26      7.76 o 
   0   7   3       27.02       26.52      4.08 o 
   1   7   3       17.99       19.26      2.57 o 
   2   7   3      112.50      115.10      4.62 o 
   3   7   3       23.52       22.21      2.50 o 
   4   7   3      176.29      182.27      6.40 o 
   5   7   3      351.44      364.16      9.71 o 
   6   7   3       62.03       59.93      6.13 o 
   7   7   3      549.76      593.31     18.56 o 
   8   7   3       78.77       89.11      7.49 o 
   9   7   3      121.48      102.88      8.29 o 
  10   7   3      245.21      247.78     12.31 o 
  11   7   3        5.29        8.05      3.98 o 
  12   7   3       75.38       70.28      7.61 o 
   1   8   3      263.45      286.36     11.40 o 
   2   8   3       97.33       94.21      5.55 o 
   3   8   3      202.73      188.09      6.91 o 
   4   8   3       16.04       13.87      3.18 o 
   5   8   3        7.37        8.07      3.72 o 
   6   8   3      235.37      251.73     11.55 o 
   7   8   3        6.06        1.68      4.36 o 
   8   8   3      137.98      166.16     20.33 o 
   9   8   3      119.36      131.27     10.00 o 
  10   8   3       11.64       13.02      4.84 o 
   0   9   3        1.95       -0.45      4.27 o 
   1   9   3      284.23      277.24      8.79 o 
   2   9   3       72.94       70.50      5.05 o 
   3   9   3       69.01       66.31      5.88 o 
   4   9   3      209.22      208.29     11.16 o 
   5   9   3       82.83       79.13      8.00 o 
   6   9   3       56.89       44.46      8.96 o 
   7   9   3       54.91       62.41      9.86 o 
   8   9   3       19.03       28.01      7.36 o 
   1  10   3       40.30       39.68      8.50 o 
   2  10   3        8.84        7.30      4.49 o 
   3  10   3       35.27       39.23      8.85 o 
   0   0   4      257.44      262.29     10.93 o 
   2   0   4     1349.18     1373.69     18.12 o 
   4   0   4     1240.85     1204.61     25.45 o 
   6   0   4     2351.15     2497.60     30.48 o 
   8   0   4      160.72      184.40      5.01 o 
  10   0   4     1509.39     1555.45     25.93 o 
  12   0   4        6.22        5.70      2.63 o 
  14   0   4       88.27       89.63      7.50 o 
  16   0   4      533.25      564.58     19.33 o 
   1   1   4     3538.86     3431.07     35.37 o 
   2   1   4      408.11      398.24      5.55 o 
   3   1   4      405.39      381.25      4.63 o 
   4   1   4      189.58      229.38      3.06 o 
   5   1   4     1523.73     1751.37     17.94 o 
   6   1   4       86.19       91.04      2.22 o 
   7   1   4      796.40      885.22      9.53 o 
   8   1   4      265.68      288.46      4.76 o 
   9   1   4      371.82      381.26      6.44 o 
  10   1   4      529.01      565.06      8.14 o 
  11   1   4     1471.79     1484.41     22.57 o 
  12   1   4      631.13      633.77     13.21 o 
  13   1   4      778.31      766.26     15.77 o 
  14   1   4       83.11       85.34      5.18 o 
  15   1   4      262.22      272.05      8.70 o 
  16   1   4        1.16       -2.32      2.32 o 
  17   1   4       91.14       95.97      7.19 o 
   0   2   4     3318.71     3292.15     55.61 o 
   1   2   4      109.48      121.46      2.12 o 
   2   2   4     1556.19     1591.35     15.16 o 
   3   2   4     2784.77     2846.99     26.81 o 
   4   2   4     2059.35     2155.84     22.77 o 
   5   2   4     1071.29     1147.96     13.10 o 
   6   2   4       97.58       87.88      2.14 o 
   7   2   4      425.82      439.09      6.40 o 
   8   2   4      165.46      152.48      3.62 o 
   9   2   4       62.49       63.03      3.02 o 
  10   2   4      209.99      201.64      4.98 o 
  11   2   4       24.96       25.67      2.52 o 
  12   2   4       95.16       97.80      5.17 o 
  13   2   4       23.85       15.76      2.94 o 
  14   2   4      605.94      626.77     14.20 o 
  15   2   4       34.82       38.55      4.05 o 
  16   2   4      328.64      330.46     11.72 o 
  17   2   4       99.90      108.83      7.72 o 
   1   3   4     2298.53     2338.47     21.21 o 
   2   3   4      522.15      564.26      6.70 o 
   3   3   4      566.23      652.26      7.33 o 
   4   3   4      215.89      242.39      3.73 o 
   5   3   4     1929.02     2030.96     19.95 o 
   6   3   4      475.53      513.83      7.83 o 
   7   3   4      403.24      419.38      9.36 o 
   8   3   4      281.50      282.39      5.45 o 
   9   3   4      382.36      371.31      8.48 o 
  10   3   4      771.32      740.08     14.81 o 
  11   3   4      921.56      889.14     17.08 o 
  12   3   4      378.02      384.09     12.43 o 
  13   3   4      421.50      439.28     10.98 o 
  14   3   4      132.10      136.80      7.78 o 
  15   3   4       98.52       94.59     11.69 o 
  16   3   4       41.71       42.13      6.33 o 
   0   4   4     2095.68     2158.65     34.85 o 
   1   4   4       54.42       63.31      1.90 o 
   2   4   4     1487.58     1511.17     15.84 o 
   3   4   4      406.91      434.42      5.49 o 
   4   4   4     1422.94     1456.42     17.97 o 
   5   4   4      112.90      115.01      4.10 o 
   6   4   4       85.01       88.88      2.91 o 
   7   4   4      429.74      445.53      7.99 o 
   8   4   4      125.89      136.70      4.45 o 
   9   4   4       73.83       65.73      3.62 o 
  10   4   4      131.84      124.84      5.85 o 
  11   4   4        1.09        0.52      2.12 o 
  12   4   4       60.93       57.32      6.06 o 
  13   4   4      123.04      136.73      7.81 o 
  14   4   4      255.38      265.35     12.31 o 
  15   4   4       82.09       87.02      8.11 o 
  16   4   4      303.04      347.85     31.32 o 
   1   5   4      649.88      646.95     10.05 o 
   2   5   4       12.80       12.37      1.45 o 
   3   5   4     1375.32     1401.34     17.43 o 
   4   5   4       30.20       26.76      2.02 o 
   5   5   4       54.72       59.42      2.95 o 
   6   5   4      107.93      109.76      4.52 o 
   7   5   4      184.65      199.79      6.27 o 
   8   5   4      203.75      214.39      6.77 o 
   9   5   4        3.64        5.83      2.34 o 
  10   5   4       13.16        5.28      2.49 o 
  11   5   4      289.89      289.19     11.98 o 
  12   5   4       88.30       95.18      7.88 o 
  13   5   4      696.37      690.93     30.18 o 
  14   5   4      121.85      117.40      9.41 o 
  15   5   4      120.73      120.10      9.90 o 
   0   6   4      163.37      148.93      5.88 o 
   1   6   4       75.74       81.27      3.37 o 
   2   6   4      802.49      803.86     12.41 o 
   3   6   4       32.62       31.15      2.32 o 
   4   6   4      388.93      386.96      8.33 o 
   5   6   4      139.34      145.58      9.36 o 
   6   6   4       20.79       18.88      4.48 o 
   7   6   4      109.36      105.46      5.50 o 
   8   6   4       65.11       53.93     11.43 o 
   9   6   4      229.19      261.79     22.82 o 
  10   6   4      217.96      233.77     21.51 o 
  11   6   4       49.50       53.42      6.36 o 
  12   6   4      373.01      398.29     15.71 o 
  13   6   4       42.33       35.15      5.95 o 
  14   6   4       29.07       40.78      8.66 o 
   1   7   4      551.10      580.39     12.50 o 
   2   7   4      338.22      339.68      7.85 o 
   3   7   4      240.93      236.68      6.41 o 
   4   7   4        4.36        0.99      2.11 o 
   5   7   4       56.32       57.84      4.88 o 
   6   7   4      125.24      134.41      7.11 o 
   7   7   4      116.54      109.74      8.24 o 
   8   7   4       41.92       43.04      8.07 o 
   9   7   4       28.72       40.50      5.72 o 
  10   7   4        8.19        8.01      4.01 o 
  11   7   4      149.25      139.60     10.95 o 
  12   7   4       21.37       21.10      5.15 o 
   0   8   4      120.16      114.18     14.40 o 
   1   8   4      152.40      149.25      7.77 o 
   2   8   4       65.64       70.02      4.84 o 
   3   8   4       60.14       64.66      4.67 o 
   4   8   4      233.97      251.28     16.57 o 
   5   8   4       77.12       71.97      7.05 o 
   6   8   4       12.53        8.26      5.50 o 
   7   8   4       67.86       66.35      7.04 o 
   8   8   4      262.31      285.50     13.06 o 
   9   8   4      113.11      128.84      9.99 o 
  10   8   4      112.22      112.47      9.66 o 
   1   9   4      114.80      112.00      6.42 o 
   2   9   4        3.59        4.20      3.04 o 
   3   9   4       91.15       87.25      9.91 o 
   4   9   4      127.51      126.84      9.90 o 
   5   9   4       52.76       45.45     10.01 o 
   6   9   4       29.51       27.47      5.50 o 
   7   9   4       72.14       89.36      8.67 o 
   8   9   4      115.38      117.40     10.41 o 
   1  10   4      111.10      111.73      9.48 o 
   2  10   4      182.63      217.43     16.60 o 
   3  10   4       28.41       26.75      7.90 o 
   2   0   5     1270.44     1270.09     26.23 o 
   4   0   5     5607.15     5660.37     81.63 o 
   6   0   5      383.08      400.61      7.11 o 
   8   0   5     1476.49     1445.21     28.75 o 
  10   0   5     1925.87     1930.06     31.12 o 
  12   0   5      396.60      394.05     20.31 o 
  14   0   5      592.18      586.31     18.95 o 
  16   0   5       56.46       56.19      6.82 o 
   0   1   5       93.65       92.50      2.07 o 
   1   1   5      542.35      542.97      6.79 o 
   2   1   5      324.77      320.55      4.37 o 
   3   1   5     2984.05     3044.52     28.05 o 
   4   1   5      264.85      284.79      3.73 o 
   5   1   5     3503.39     3608.44     33.81 o 
   6   1   5      182.05      187.61      3.00 o 
   7   1   5     1484.18     1507.31     15.20 o 
   8   1   5       59.13       62.41      2.79 o 
   9   1   5      914.94      877.99     11.20 o 
  10   1   5      207.82      203.14      4.18 o 
  11   1   5      385.81      373.73      7.94 o 
  12   1   5        0.03       -0.19      1.61 o 
  13   1   5      155.11      166.07      6.17 o 
  14   1   5      209.46      218.02      7.78 o 
  15   1   5      109.93      128.36      7.72 o 
  16   1   5       99.28       97.69      7.23 o 
  17   1   5       27.77       20.04      4.42 o 
   1   2   5      386.69      399.14      4.51 o 
   2   2   5     1252.37     1203.36     12.82 o 
   3   2   5      329.79      364.05      3.97 o 
   4   2   5      296.52      322.37      3.92 o 
   5   2   5      200.06      223.42      4.06 o 
   6   2   5     1931.00     1917.27     19.77 o 
   7   2   5      189.94      181.93      4.44 o 
   8   2   5      651.36      641.53      9.35 o 
   9   2   5       17.94       18.59      1.67 o 
  10   2   5     1034.52     1003.84     21.31 o 
  11   2   5       97.38       85.11      4.12 o 
  12   2   5      201.21      193.13      6.54 o 
  13   2   5      188.23      193.45      8.12 o 
  14   2   5       33.04       30.81      4.11 o 
  15   2   5       35.17       30.51      4.27 o 
  16   2   5      189.23      184.63      8.83 o 
   0   3   5      514.19      509.45      8.24 o 
   1   3   5     1109.32     1100.24     11.90 o 
   2   3   5     1183.30     1262.85     12.67 o 
   3   3   5     1035.91     1098.18     12.94 o 
   4   3   5      238.33      248.41      4.06 o 
   5   3   5     2422.23     2448.12     24.90 o 
   6   3   5      209.68      222.80      4.42 o 
   7   3   5      848.66      827.16     11.45 o 
   8   3   5        9.01        7.00      1.25 o 
   9   3   5       29.54       35.47      2.45 o 
  10   3   5       31.98       23.72      2.87 o 
  11   3   5       70.25       61.79      4.19 o 
  12   3   5      214.43      201.32      9.59 o 
  13   3   5      193.13      193.68      8.06 o 
  14   3   5        3.59        1.67      2.64 o 
  15   3   5       19.28       17.34      3.80 o 
  16   3   5       66.07       67.45      7.60 o 
   1   4   5      421.11      454.84      5.36 o 
   2   4   5       57.50       48.67      1.85 o 
   3   4   5      263.12      276.12      4.25 o 
   4   4   5      382.04      365.57      7.67 o 
   5   4   5      139.24      148.70      3.86 o 
   6   4   5      160.17      149.57      4.14 o 
   7   4   5       46.35       42.11      3.70 o 
   8   4   5      644.76      589.11     12.31 o 
   9   4   5      122.33      111.73      4.79 o 
  10   4   5      138.88      129.49      5.46 o 
  11   4   5      374.10      348.53     10.69 o 
  12   4   5      146.05      147.80      9.40 o 
  13   4   5       69.18       85.70      7.72 o 
  14   4   5      172.49      187.87     20.65 o 
  15   4   5       46.53       43.15      6.21 o 
   0   5   5      840.44      870.44     17.97 o 
   1   5   5      129.18      130.04      3.58 o 
   2   5   5      390.67      395.67      7.10 o 
   3   5   5       71.69       66.12      2.71 o 
   4   5   5      593.64      616.12      9.91 o 
   5   5   5      494.01      492.35      9.58 o 
   6   5   5      438.64      430.70      9.95 o 
   7   5   5      379.06      391.20      9.47 o 
   8   5   5       38.27       37.72      3.32 o 
   9   5   5      113.66      122.82      5.56 o 
  10   5   5       40.20       37.83      4.12 o 
  11   5   5       76.38       87.11      6.10 o 
  12   5   5      137.66      139.83      9.65 o 
  13   5   5       23.38       14.40      6.24 o 
  14   5   5       39.69       36.27      5.87 o 
  15   5   5       38.01       36.39      8.56 o 
   1   6   5      105.52      107.44      3.67 o 
   2   6   5      625.03      618.72     10.36 o 
   3   6   5      141.43      149.00      4.74 o 
   4   6   5      979.08      922.93     17.51 o 
   5   6   5      128.05      117.17      4.85 o 
   6   6   5      173.69      161.69      5.95 o 
   7   6   5      145.07      126.69      5.89 o 
   8   6   5      125.68      127.08      5.99 o 
   9   6   5       40.73       43.62      7.03 o 
  10   6   5      137.60      148.09      9.14 o 
  11   6   5      128.85      153.61     11.28 o 
  12   6   5        7.70       11.17      4.35 o 
  13   6   5      114.62      101.73     12.17 o 
   0   7   5       34.77       26.32      4.22 o 
   1   7   5      234.02      222.03      8.16 o 
   2   7   5       10.28       11.99      3.49 o 
   3   7   5      151.34      148.29      5.73 o 
   4   7   5      101.26      120.13      6.59 o 
   5   7   5       52.12       49.24      4.62 o 
   6   7   5        9.46       10.42      3.02 o 
   7   7   5      325.27      316.20     10.90 o 
   8   7   5       77.92       82.53      7.43 o 
   9   7   5      341.28      361.73     14.37 o 
  10   7   5       80.97       81.37      7.71 o 
  11   7   5       49.41       55.89      7.02 o 
  12   7   5       32.89       36.29     10.53 o 
   1   8   5      163.22      160.16      9.55 o 
   2   8   5      701.92      696.87     15.27 o 
   3   8   5       12.00        4.63      2.48 o 
   4   8   5      332.71      360.40     16.60 o 
   5   8   5       92.64       73.66      7.79 o 
   6   8   5      173.52      173.78      9.94 o 
   7   8   5        4.63        6.39      4.09 o 
   8   8   5      367.02      393.59     15.55 o 
   9   8   5        4.59        3.29      3.94 o 
  10   8   5      226.35      246.17     12.52 o 
   0   9   5        9.14       16.03      7.37 o 
   1   9   5       38.72       33.92      6.09 o 
   2   9   5      101.62       84.53     11.55 o 
   3   9   5       17.43       11.34      4.42 o 
   4   9   5       67.10       72.38     16.22 o 
   5   9   5       10.23        6.36      4.49 o 
   6   9   5      108.77      105.49      9.38 o 
   7   9   5      376.31      382.97     16.36 o 
   0   0   6     2625.59     2797.16     84.83 o 
   2   0   6     3588.00     3738.72    115.47 o 
   4   0   6      929.58      974.10     15.27 o 
   6   0   6       82.98       78.29      3.52 o 
   8   0   6      488.33      493.98     10.04 o 
  10   0   6       25.42       26.81      2.55 o 
  12   0   6      539.04      541.25     34.16 o 
  14   0   6      873.08      878.94     35.82 o 
  16   0   6      269.70      248.67     17.83 o 
   1   1   6      921.50      877.68     10.56 o 
   2   1   6     2264.57     2425.86     25.18 o 
   3   1   6      635.95      638.37      7.06 o 
   4   1   6     1151.87     1232.02     14.97 o 
   5   1   6     1241.00     1289.65     13.61 o 
   6   1   6      185.97      194.77      5.15 o 
   7   1   6      144.89      151.40      2.89 o 
   8   1   6      262.74      272.60      4.70 o 
   9   1   6       17.91       13.96      1.49 o 
  10   1   6       38.14       37.40      2.08 o 
  11   1   6      475.00      489.94     13.31 o 
  12   1   6      281.06      283.35      9.17 o 
  13   1   6      146.68      145.27     15.11 o 
  14   1   6       40.29       38.87      5.44 o 
  15   1   6      177.28      186.30     10.38 o 
  16   1   6        3.10        2.67      3.60 o 
   0   2   6      623.77      588.41      8.11 o 
   1   2   6       85.06       94.82      1.52 o 
   2   2   6      413.57      408.37      4.66 o 
   3   2   6      583.28      646.84      6.64 o 
   4   2   6      714.35      669.83      6.65 o 
   5   2   6      120.60      140.84      2.34 o 
   6   2   6      702.71      718.76      9.05 o 
   7   2   6      116.08      125.36      3.46 o 
   8   2   6       97.88      101.24      3.27 o 
   9   2   6      617.79      610.37     10.16 o 
  10   2   6      664.89      673.00     11.82 o 
  11   2   6      149.91      144.53      4.91 o 
  12   2   6      158.70      159.39      6.14 o 
  13   2   6      168.87      173.42      7.48 o 
  14   2   6      339.51      340.32     11.36 o 
  15   2   6      116.14      136.00      8.16 o 
  16   2   6      301.24      336.99     14.90 o 
   1   3   6     1893.48     1902.33     18.45 o 
   2   3   6        0.54        1.33      0.56 o 
   3   3   6      182.68      180.51      2.76 o 
   4   3   6      826.40      878.48      9.54 o 
   5   3   6     1007.78     1084.65     16.53 o 
   6   3   6       46.94       44.78      2.40 o 
   7   3   6        9.03        8.13      1.33 o 
   8   3   6      149.95      137.31      3.98 o 
   9   3   6      231.29      233.91      5.61 o 
  10   3   6      144.20      146.17      5.57 o 
  11   3   6      199.44      189.94      6.45 o 
  12   3   6       24.70       30.75      5.54 o 
  13   3   6      835.71      815.10     19.74 o 
  14   3   6       92.64       96.35      8.38 o 
  15   3   6      179.77      193.58      8.91 o 
  16   3   6      147.46      180.95     28.80 o 
   0   4   6     1164.31     1150.44     23.23 o 
   1   4   6      485.21      465.26      6.24 o 
   2   4   6      125.57      114.43      2.81 o 
   3   4   6      183.69      185.93      4.76 o 
   4   4   6      216.17      218.98      5.84 o 
   5   4   6      132.96      137.37      3.76 o 
   6   4   6      152.11      133.24      3.93 o 
   7   4   6       69.12       80.84      3.49 o 
   8   4   6       67.67       64.46      3.61 o 
   9   4   6      184.52      171.61      5.36 o 
  10   4   6      375.24      365.61      9.57 o 
  11   4   6       78.95       87.83      7.21 o 
  12   4   6      878.94      887.55     25.26 o 
  13   4   6       17.08       12.73      3.31 o 
  14   4   6      455.69      467.25     14.33 o 
  15   4   6      116.05      118.64      9.76 o 
   1   5   6      954.75      955.32     13.81 o 
   2   5   6      110.04      126.67      3.60 o 
   3   5   6      478.97      479.16      8.30 o 
   4   5   6       42.08       35.89      3.94 o 
   5   5   6      128.07      126.50      4.24 o 
   6   5   6      145.50      158.53      4.89 o 
   7   5   6      197.35      174.03      7.52 o 
   8   5   6       14.65       13.86      2.43 o 
   9   5   6      165.74      163.68      6.11 o 
  10   5   6       49.73       56.46      4.90 o 
  11   5   6      658.14      640.36     18.91 o 
  12   5   6      149.74      157.38      7.92 o 
  13   5   6      256.44      259.51     16.97 o 
  14   5   6        5.13        0.03      5.30 o 
   0   6   6      229.84      214.96      9.42 o 
   1   6   6      186.24      177.99      5.22 o 
   2   6   6      537.92      545.87     10.48 o 
   3   6   6       77.66       67.08      3.31 o 
   4   6   6      932.59      907.67     17.47 o 
   5   6   6      108.31      100.15      5.17 o 
   6   6   6       34.30       35.69      4.40 o 
   7   6   6       28.92       33.75      6.65 o 
   8   6   6      153.44      144.51      6.13 o 
   9   6   6      118.24      117.44      7.05 o 
  10   6   6      133.89      139.84      9.58 o 
  11   6   6      163.36      175.55      9.88 o 
  12   6   6      281.27      326.61     31.82 o 
  13   6   6       89.40       92.33     13.06 o 
   1   7   6      369.52      356.04     13.41 o 
   2   7   6      226.42      209.32     10.07 o 
   3   7   6      469.39      474.54     16.35 o 
   4   7   6       10.52        3.97      4.02 o 
   5   7   6      118.40      113.19      9.13 o 
   6   7   6       85.12       83.35      6.73 o 
   7   7   6      138.49      140.21      7.67 o 
   8   7   6      220.35      222.71     10.75 o 
   9   7   6       23.84       24.08      4.98 o 
  10   7   6      108.86      132.33      9.87 o 
  11   7   6       41.87       45.21      7.47 o 
  12   7   6       63.28       72.58     14.53 o 
   0   8   6      423.72      437.51     23.44 o 
   1   8   6       10.23        5.67      3.61 o 
   2   8   6      191.35      200.67     15.77 o 
   3   8   6        7.73        3.24      3.51 o 
   4   8   6      277.57      286.78     12.96 o 
   5   8   6      198.35      199.42     10.95 o 
   6   8   6       99.48       82.64     11.42 o 
   7   8   6      117.24      130.74      9.82 o 
   8   8   6       41.73       39.72      6.78 o 
   9   8   6       13.80       16.68      5.05 o 
  10   8   6       10.71        7.12      4.81 o 
   1   9   6      111.60      110.15      9.70 o 
   2   9   6       85.55       97.81      9.19 o 
   3   9   6      193.52      211.97     12.02 o 
   4   9   6       72.73       60.94     10.78 o 
   5   9   6      224.69      202.05     16.88 o 
   6   9   6        9.57       20.18      7.80 o 
   7   9   6       76.15       66.79     11.96 o 
   2   0   7     1956.87     2096.27     61.13 o 
   4   0   7     2175.40     2288.80     35.11 o 
   6   0   7     2617.58     2771.50     37.68 o 
   8   0   7      482.01      480.90      9.79 o 
  10   0   7     1553.56     1518.15     30.19 o 
  12   0   7       83.97       96.72      9.91 o 
  14   0   7      348.24      378.61     20.79 o 
  16   0   7       90.66       75.93     11.38 o 
   0   1   7     1512.86     1609.07     21.70 o 
   1   1   7      263.81      293.79      4.20 o 
   2   1   7     1207.81     1256.32     13.97 o 
   3   1   7     1906.70     1947.04     22.87 o 
   4   1   7       98.10      103.89      1.76 o 
   5   1   7     1141.93     1116.06     14.57 o 
   6   1   7      227.42      231.57      3.70 o 
   7   1   7      929.69      897.72     12.88 o 
   8   1   7      440.12      437.76      7.11 o 
   9   1   7     1375.67     1345.80     17.46 o 
  10   1   7      169.54      166.38      6.11 o 
  11   1   7      319.81      310.46      8.31 o 
  12   1   7       16.35       17.15      3.41 o 
  13   1   7      145.42      137.13      7.92 o 
  14   1   7       50.26       45.50      5.85 o 
  15   1   7       21.48       13.77      5.47 o 
  16   1   7       45.67       38.70      6.06 o 
   1   2   7       91.72       98.31      1.83 o 
   2   2   7      587.60      600.25      7.62 o 
   3   2   7      229.14      219.15      3.17 o 
   4   2   7     1642.71     1701.36     16.07 o 
   5   2   7        7.68        6.39      0.77 o 
   6   2   7      888.91      872.63     10.64 o 
   7   2   7      104.40      106.52      5.30 o 
   8   2   7      732.41      740.07     12.70 o 
   9   2   7       10.23       12.17      1.59 o 
  10   2   7      689.41      664.44     17.75 o 
  11   2   7      590.78      569.17     18.59 o 
  12   2   7       66.14       72.15      5.23 o 
  13   2   7      180.50      193.70      9.79 o 
  14   2   7       72.54       71.28      7.03 o 
  15   2   7      163.48      190.02     15.50 o 
  16   2   7       31.74       35.82      6.10 o 
   0   3   7       63.33       73.76      2.40 o 
   1   3   7       97.61       99.39      2.04 o 
   2   3   7      405.71      429.04      5.03 o 
   3   3   7      394.48      364.65      4.28 o 
   4   3   7       10.49       12.03      1.12 o 
   5   3   7      823.25      797.57     11.74 o 
   6   3   7       22.49       27.27      2.62 o 
   7   3   7      525.73      461.79      8.15 o 
   8   3   7      213.38      176.97      4.60 o 
   9   3   7      257.71      219.51      5.42 o 
  10   3   7       76.21       90.83      5.00 o 
  11   3   7      224.87      227.98      8.25 o 
  12   3   7      111.05      105.14      6.59 o 
  13   3   7       22.38       31.48      5.02 o 
  14   3   7      154.37      185.89     10.18 o 
  15   3   7      309.80      332.58     14.66 o 
   1   4   7      112.05      124.91      3.17 o 
   2   4   7      199.39      209.23      4.67 o 
   3   4   7       26.38       24.44      1.83 o 
   4   4   7      890.48      879.78     15.79 o 
   5   4   7       97.21      104.14      3.35 o 
   6   4   7      659.04      715.13     11.36 o 
   7   4   7      341.67      305.80      6.75 o 
   8   4   7      373.59      371.49      7.42 o 
   9   4   7       37.49       32.34      2.83 o 
  10   4   7      143.07      150.86      5.96 o 
  11   4   7        1.39       -2.18      2.18 o 
  12   4   7      146.34      160.47     10.88 o 
  13   4   7      135.87      135.61     10.25 o 
  14   4   7       70.52       67.36      7.47 o 
  15   4   7       37.03       30.65      5.90 o 
   0   5   7      142.19      143.95      6.75 o 
   1   5   7      357.46      369.40      7.77 o 
   2   5   7       83.08       86.99      3.39 o 
   3   5   7       39.90       37.96      2.28 o 
   4   5   7      458.64      433.49      8.03 o 
   5   5   7      738.81      654.05     11.97 o 
   6   5   7      629.35      586.25     10.30 o 
   7   5   7      276.91      261.86      7.47 o 
   8   5   7       11.80        7.14      2.32 o 
   9   5   7      139.93      134.38      6.74 o 
  10   5   7       73.39       64.04      5.35 o 
  11   5   7       27.33       32.62      6.89 o 
  12   5   7       42.93       44.91      6.11 o 
  13   5   7      121.09      139.67     14.86 o 
  14   5   7        3.99        0.57      5.23 o 
   1   6   7      186.79      178.33      5.87 o 
   2   6   7      148.82      141.01      5.28 o 
   3   6   7       34.98       35.46      3.17 o 
   4   6   7      154.40      156.65     10.05 o 
   5   6   7       59.19       42.21      5.05 o 
   6   6   7      157.16      173.55      7.19 o 
   7   6   7      228.15      224.75      8.54 o 
   8   6   7      921.78      951.14     35.62 o 
   9   6   7       85.62       79.19      6.30 o 
  10   6   7       38.13       39.69      5.73 o 
  11   6   7       83.46       77.20     10.84 o 
  12   6   7       19.91       22.06      7.27 o 
  13   6   7       12.93       21.55      7.68 o 
   0   7   7      119.04      109.66     11.40 o 
   1   7   7      169.86      160.02      7.13 o 
   2   7   7        7.57        5.93      2.52 o 
   3   7   7      881.84      866.24     20.34 o 
   4   7   7      190.77      189.32      7.88 o 
   5   7   7       94.42       91.26      6.28 o 
   6   7   7      137.73      143.32      9.14 o 
   7   7   7       85.43       90.02      8.47 o 
   8   7   7       62.41       56.93      8.55 o 
   9   7   7        0.93       -1.65      4.63 o 
  10   7   7       70.53       87.47     11.53 o 
  11   7   7       73.62       73.39     11.31 o 
   1   8   7      102.78      102.54      8.55 o 
   2   8   7       50.19       48.85      9.34 o 
   3   8   7        1.65        2.27      3.40 o 
   4   8   7       43.79       59.72     13.28 o 
   5   8   7        4.30        6.71      3.93 o 
   6   8   7      143.11      168.65     10.82 o 
   7   8   7       51.82       50.63      9.52 o 
   8   8   7      186.25      205.48     16.30 o 
   9   8   7      100.87       92.00     12.63 o 
   0   9   7      194.58      217.56     16.82 o 
   1   9   7      119.93      119.30     10.08 o 
   2   9   7        0.08       -3.07      3.86 o 
   3   9   7      144.55      144.13     11.13 o 
   4   9   7       63.62       70.75      8.17 o 
   5   9   7       90.01      111.19     14.09 o 
   6   9   7       26.03       27.46      8.76 o 
   0   0   8     3402.53     3749.38    108.93 o 
   2   0   8      154.33      211.65      4.31 o 
   4   0   8      447.74      464.56      8.12 o 
   6   0   8     1004.11     1030.64     15.31 o 
   8   0   8      715.94      664.08     14.80 o 
  10   0   8      825.80      812.98     18.09 o 
  12   0   8      791.67      711.06     29.21 o 
  14   0   8      364.08      361.02     20.00 o 
  16   0   8       37.80       33.67      8.04 o 
   1   1   8     2121.41     2393.84     27.30 o 
   2   1   8      876.42     1030.52     11.71 o 
   3   1   8      360.79      360.11      4.70 o 
   4   1   8       20.97       25.04      0.93 o 
   5   1   8      413.98      396.29      5.21 o 
   6   1   8      194.67      195.43      3.47 o 
   7   1   8      260.80      253.44      8.09 o 
   8   1   8      184.17      172.74      4.24 o 
   9   1   8      130.27      117.16      3.60 o 
  10   1   8      232.40      235.74      5.53 o 
  11   1   8       32.48       31.47      2.47 o 
  12   1   8        6.85        8.43      2.40 o 
  13   1   8      268.46      240.34     12.34 o 
  14   1   8      420.51      425.78     15.59 o 
  15   1   8      771.48      813.65     24.81 o 
  16   1   8       55.36       66.05      7.61 o 
   0   2   8       93.57       98.11      2.47 o 
   1   2   8      186.17      192.48      2.59 o 
   2   2   8     1248.33     1238.48     12.44 o 
   3   2   8        1.77        1.80      0.48 o 
   4   2   8      278.10      290.71      4.13 o 
   5   2   8       29.54       34.63      1.62 o 
   6   2   8      447.76      417.01      6.00 o 
   7   2   8       68.79       64.97      2.89 o 
   8   2   8       44.46       42.44      3.11 o 
   9   2   8      244.89      239.62      7.04 o 
  10   2   8      827.89      792.91     13.99 o 
  11   2   8       56.44       62.13      5.42 o 
  12   2   8      463.93      458.09     12.66 o 
  13   2   8        7.00        6.69      3.27 o 
  14   2   8      512.70      515.90     17.96 o 
  15   2   8       11.68        7.21      3.90 o 
  16   2   8       37.30       28.60      8.29 o 
   1   3   8     1201.17     1200.12     12.93 o 
   2   3   8       26.61       30.81      1.44 o 
   3   3   8      762.23      748.44      9.18 o 
   4   3   8        5.66        5.37      0.81 o 
   5   3   8        8.49        5.61      0.96 o 
   6   3   8      109.99      117.81      3.74 o 
   7   3   8      404.81      359.84      7.53 o 
   8   3   8       31.79       33.02      2.54 o 
   9   3   8      106.30      101.84      4.25 o 
  10   3   8       30.91       32.16      3.78 o 
  11   3   8      268.41      265.68      8.02 o 
  12   3   8      131.56      130.75      6.94 o 
  13   3   8      196.72      186.27      9.91 o 
  14   3   8       74.80       72.95      8.59 o 
  15   3   8      424.37      472.56     21.07 o 
   0   4   8     1637.53     1464.30     34.93 o 
   1   4   8       34.88       32.00      2.64 o 
   2   4   8      445.10      426.94      8.38 o 
   3   4   8       13.08       17.35      1.66 o 
   4   4   8      708.37      653.82     10.39 o 
   5   4   8      218.32      208.46      6.97 o 
   6   4   8      281.28      276.89      6.54 o 
   7   4   8      268.90      246.43      6.32 o 
   8   4   8      113.50       97.05      4.32 o 
   9   4   8       50.23       45.12      3.66 o 
  10   4   8      340.71      340.21      9.40 o 
  11   4   8       75.46       75.55      6.05 o 
  12   4   8      898.10      922.97     22.19 o 
  13   4   8       13.49       14.75      4.34 o 
  14   4   8       58.89       55.11     10.89 o 
   1   5   8      656.31      609.12     10.24 o 
   2   5   8      762.39      752.42     13.04 o 
   3   5   8      338.31      316.85      7.25 o 
   4   5   8      226.69      223.23      5.89 o 
   5   5   8      322.35      285.50      6.98 o 
   6   5   8       45.75       41.09      3.07 o 
   7   5   8       14.28        8.91      2.33 o 
   8   5   8       11.68       11.59      2.47 o 
   9   5   8       32.43       39.27      7.75 o 
  10   5   8       10.80       10.31      2.91 o 
  11   5   8      194.10      182.15      9.77 o 
  12   5   8       34.50       29.06      5.30 o 
  13   5   8      332.62      363.63     15.33 o 
  14   5   8      155.11      147.25     16.03 o 
   0   6   8      863.37      842.76     23.18 o 
   1   6   8      112.56      103.61      4.91 o 
   2   6   8      187.78      182.02      7.35 o 
   3   6   8      253.07      243.01      9.31 o 
   4   6   8       71.16       73.05      5.56 o 
   5   6   8        3.23        9.22      2.49 o 
   6   6   8      232.95      213.68      8.14 o 
   7   6   8       36.32       34.10      4.82 o 
   8   6   8       26.60       21.30      3.60 o 
   9   6   8      147.72      134.43      7.44 o 
  10   6   8       50.95       56.06      7.01 o 
  11   6   8      181.28      169.63     10.16 o 
  12   6   8      347.43      358.69     21.29 o 
   1   7   8      113.84       96.97      6.27 o 
   2   7   8       57.70       62.04      5.12 o 
   3   7   8      543.85      545.44     14.79 o 
   4   7   8      236.23      233.18      8.90 o 
   5   7   8      158.79      157.73     13.19 o 
   6   7   8       99.40       98.46      6.64 o 
   7   7   8       86.18       70.51      5.88 o 
   8   7   8       27.47       25.80      6.84 o 
   9   7   8      261.32      229.96     16.24 o 
  10   7   8       52.42       53.76      9.74 o 
   0   8   8      297.41      292.97     18.88 o 
   1   8   8        8.31        8.39      6.55 o 
   2   8   8      177.44      190.26     10.35 o 
   3   8   8       66.64       71.26      7.33 o 
   4   8   8      150.60      162.70     10.17 o 
   5   8   8       72.68       73.95      8.09 o 
   6   8   8        7.46        3.20      3.95 o 
   7   8   8       25.96       22.41      5.29 o 
   8   8   8       13.29       19.11      7.46 o 
   1   9   8       32.29       35.24      9.46 o 
   2   9   8       47.87       49.06      7.40 o 
   3   9   8       88.61       87.96     17.43 o 
   4   9   8       34.11       32.58      8.43 o 
   5   9   8       75.07       68.71      9.33 o 
   2   0   9      997.50     1056.52     29.36 o 
   4   0   9       26.58       27.17      1.71 o 
   6   0   9     2263.52     2060.67     50.34 o 
   8   0   9     2849.77     2769.86     50.25 o 
  10   0   9      120.82      112.69      5.26 o 
  12   0   9       17.61       16.37      4.91 o 
  14   0   9       93.93      103.53     11.52 o 
   0   1   9       38.19       43.63      1.85 o 
   1   1   9      906.18      955.05     12.06 o 
   2   1   9      163.11      144.98      2.62 o 
   3   1   9     1450.20     1458.09     20.91 o 
   4   1   9       51.34       50.77      1.40 o 
   5   1   9      262.98      258.03      4.62 o 
   6   1   9      692.21      687.39     10.09 o 
   7   1   9       35.35       35.18      2.22 o 
   8   1   9      642.47      607.88      9.97 o 
   9   1   9       91.86       84.05      3.41 o 
  10   1   9       10.07       10.12      1.64 o 
  11   1   9      190.11      206.65      5.43 o 
  12   1   9       45.96       38.91      3.99 o 
  13   1   9        3.84        0.26      4.25 o 
  14   1   9       43.01       37.17      5.26 o 
  15   1   9       34.07       34.44      5.49 o 
   1   2   9      512.70      574.61      6.72 o 
   2   2   9       28.41       30.38      1.12 o 
   3   2   9      441.45      467.46      8.19 o 
   4   2   9     2268.11     2214.26     27.81 o 
   5   2   9      112.41      101.37      2.86 o 
   6   2   9     1043.80     1030.18     13.28 o 
   7   2   9      473.12      427.71      8.26 o 
   8   2   9      177.36      153.07      5.26 o 
   9   2   9      483.14      495.94     13.16 o 
  10   2   9      607.20      598.54     11.45 o 
  11   2   9      192.62      188.70      9.16 o 
  12   2   9       91.13       85.79      7.02 o 
  13   2   9       51.97       47.31      5.53 o 
  14   2   9        2.51        2.22      3.16 o 
  15   2   9       48.69       49.21      6.29 o 
   0   3   9     1308.73     1287.20     20.91 o 
   1   3   9        4.87        2.52      0.68 o 
   2   3   9       21.14       21.37      1.46 o 
   3   3   9      807.24      881.85     14.80 o 
   4   3   9      282.75      289.49      5.26 o 
   5   3   9      918.19      899.02     13.22 o 
   6   3   9      277.53      261.32      6.00 o 
   7   3   9      151.92      169.53      4.81 o 
   8   3   9       66.77       53.00      3.14 o 
   9   3   9      432.43      444.91      9.36 o 
  10   3   9       30.58       30.93      3.74 o 
  11   3   9      161.09      162.43      6.73 o 
  12   3   9       22.92       24.37      3.69 o 
  13   3   9       47.45       38.46      5.31 o 
  14   3   9        2.48        2.52      3.50 o 
  15   3   9       23.50        9.52      6.39 o 
   1   4   9      297.55      284.37      5.65 o 
   2   4   9       13.59       12.94      1.59 o 
   3   4   9       93.02       90.51      3.25 o 
   4   4   9      321.70      306.73      6.16 o 
   5   4   9      136.48      138.78      3.93 o 
   6   4   9     1320.26     1199.45     19.15 o 
   7   4   9       10.90       13.57      1.98 o 
   8   4   9      968.80      914.13     15.91 o 
   9   4   9       58.16       60.07      4.13 o 
  10   4   9       27.11       21.31      2.98 o 
  11   4   9      110.28      103.46     10.10 o 
  12   4   9      101.52      116.53      7.32 o 
  13   4   9       78.88       74.00      9.78 o 
  14   4   9      166.49      163.40     10.08 o 
   0   5   9      369.79      381.19     10.57 o 
   1   5   9      838.64      788.24     12.43 o 
   2   5   9      319.75      304.87      6.46 o 
   3   5   9      573.48      547.88     10.50 o 
   4   5   9       20.78       23.19      3.12 o 
   5   5   9      428.29      456.77      9.47 o 
   6   5   9      417.27      368.65      8.50 o 
   7   5   9      237.85      255.73      7.85 o 
   8   5   9        4.13        2.26      1.99 o 
   9   5   9       76.68       74.66      4.98 o 
  10   5   9       23.47       21.21      3.32 o 
  11   5   9      222.38      213.48     10.65 o 
  12   5   9      155.40      151.11     15.01 o 
  13   5   9       52.61       49.74      6.60 o 
   1   6   9        0.53        2.58      1.63 o 
   2   6   9        1.65        0.56      1.65 o 
   3   6   9      228.48      232.53      7.06 o 
   4   6   9      105.97       99.52      5.23 o 
   5   6   9       88.37       72.32      5.19 o 
   6   6   9      379.68      354.72     12.33 o 
   7   6   9       25.47       26.02      3.64 o 
   8   6   9      184.14      189.01      8.93 o 
   9   6   9       62.56       57.02      5.26 o 
  10   6   9       81.02       87.91      6.73 o 
  11   6   9        3.04        1.62      3.58 o 
  12   6   9      157.89      202.13     16.56 o 
   0   7   9      184.09      183.08      9.38 o 
   1   7   9      209.25      209.53      7.16 o 
   2   7   9       43.06       38.28      4.15 o 
   3   7   9      513.19      517.53     14.30 o 
   4   7   9       83.53       80.36      7.26 o 
   5   7   9      120.50      144.05      7.55 o 
   6   7   9        3.20        4.62      2.73 o 
   7   7   9      166.22      181.34      8.32 o 
   8   7   9       22.25       18.71      3.97 o 
   9   7   9       89.76       81.14     10.91 o 
  10   7   9      108.69      106.53     12.77 o 
   1   8   9       15.15       16.00      4.76 o 
   2   8   9        4.92        7.20      3.70 o 
   3   8   9      156.31      146.49     12.80 o 
   4   8   9       11.82       11.37      4.39 o 
   5   8   9       31.75       24.96      5.15 o 
   6   8   9        9.47        9.68      8.59 o 
   7   8   9       86.34       88.37      8.71 o 
   0   9   9      175.69      174.00     17.38 o 
   1   9   9       49.69       44.77      6.79 o 
   2   9   9        4.86        5.00      5.99 o 
   3   9   9      334.11      331.32     15.58 o 
   4   9   9        0.13        2.75      6.07 o 
   0   0  10     2343.19     2505.16     72.73 o 
   2   0  10       94.31       66.63      2.08 o 
   4   0  10      863.23      801.54     22.93 o 
   6   0  10     2088.00     2003.84     38.81 o 
   8   0  10     2622.14     2531.68     46.44 o 
  10   0  10      556.54      547.39     23.09 o 
  12   0  10      336.67      342.03     17.76 o 
  14   0  10      789.50      822.17     34.37 o 
   1   1  10     1136.41     1101.67     13.47 o 
   2   1  10       62.24       48.87      1.70 o 
   3   1  10      762.15      771.45     11.71 o 
   4   1  10      149.79      148.32      3.49 o 
   5   1  10      641.35      597.69      7.64 o 
   6   1  10      270.09      243.24      4.34 o 
   7   1  10      306.93      304.13      6.43 o 
   8   1  10      308.85      321.91      6.70 o 
   9   1  10      201.28      204.19      5.03 o 
  10   1  10       33.58       31.56      2.38 o 
  11   1  10      177.13      163.22      4.87 o 
  12   1  10       63.52       65.13      4.40 o 
  13   1  10      307.38      262.84     11.27 o 
  14   1  10       55.56       53.06      6.01 o 
  15   1  10      430.81      466.55     25.58 o 
   0   2  10      833.85      774.76     17.29 o 
   1   2  10      144.48      155.89      2.86 o 
   2   2  10      891.16      842.93     12.26 o 
   3   2  10       54.11       43.56      1.72 o 
   4   2  10       68.47       69.25      2.20 o 
   5   2  10      825.22      801.89     10.63 o 
   6   2  10      636.06      581.84      8.32 o 
   7   2  10      107.14      103.94      5.17 o 
   8   2  10      113.70      108.35      3.85 o 
   9   2  10      210.56      210.76      5.70 o 
  10   2  10      321.87      320.33     10.10 o 
  11   2  10        1.28        2.11      1.46 o 
  12   2  10      827.65      826.70     17.19 o 
  13   2  10        7.58        3.99      3.06 o 
  14   2  10      239.47      256.81     11.71 o 
  15   2  10       59.80       70.75     10.84 o 
   1   3  10      733.57      682.86     11.31 o 
   2   3  10      987.70      945.40     13.23 o 
   3   3  10     1415.52     1378.62     17.14 o 
   4   3  10       50.04       53.62      2.11 o 
   5   3  10      198.64      186.86      4.37 o 
   6   3  10      205.92      200.62      5.13 o 
   7   3  10       27.97       20.70      2.08 o 
   8   3  10       92.60       82.09      3.78 o 
   9   3  10      326.37      297.91      9.46 o 
  10   3  10       81.91       92.52      4.37 o 
  11   3  10      142.85      144.52      6.16 o 
  12   3  10      159.29      144.58      6.64 o 
  13   3  10      171.67      174.92      9.42 o 
  14   3  10       35.24       42.52      5.85 o 
   0   4  10      757.57      721.20     15.86 o 
   1   4  10      542.95      534.20      8.91 o 
   2   4  10      434.72      400.81      7.29 o 
   3   4  10       83.55       83.13      3.16 o 
   4   4  10      133.16      125.34      3.71 o 
   5   4  10       30.91       29.97      2.22 o 
   6   4  10      260.36      242.15      6.15 o 
   7   4  10       11.94       17.58      2.19 o 
   8   4  10       85.34       71.80      5.45 o 
   9   4  10      129.56      129.66      6.92 o 
  10   4  10      351.51      341.15      9.58 o 
  11   4  10        0.48        1.89      2.84 o 
  12   4  10      302.41      298.86     11.12 o 
  13   4  10       76.63       63.71      5.98 o 
  14   4  10      191.53      185.09     15.37 o 
   1   5  10     1113.99     1041.71     15.68 o 
   2   5  10      201.49      194.51      5.01 o 
   3   5  10      158.03      163.78      4.60 o 
   4   5  10       15.33       12.14      1.93 o 
   5   5  10       55.43       54.89      3.40 o 
   6   5  10       35.86       31.82      3.02 o 
   7   5  10       26.08       23.17      2.62 o 
   8   5  10       24.63       26.82      3.22 o 
   9   5  10       36.64       30.44      3.53 o 
  10   5  10        4.46        1.32      2.40 o 
  11   5  10       38.11       39.27      4.37 o 
  12   5  10       64.35       55.42      9.97 o 
  13   5  10       94.26      105.04     13.36 o 
   0   6  10      597.21      569.76     17.71 o 
   1   6  10       83.12       88.02      4.77 o 
   2   6  10      180.01      174.55      5.72 o 
   3   6  10       70.30       73.75      4.16 o 
   4   6  10      140.66      132.70      5.15 o 
   5   6  10       17.38       15.80      2.50 o 
   6   6  10       80.32       74.93      4.98 o 
   7   6  10        0.23        3.06      3.13 o 
   8   6  10       39.98       45.50      4.76 o 
   9   6  10        8.33        7.57      3.07 o 
  10   6  10        6.35        2.59      3.11 o 
  11   6  10       23.44       26.57      6.41 o 
   1   7  10      108.39      119.97      6.13 o 
   2   7  10       45.07       43.95      6.01 o 
   3   7  10      163.87      166.20      7.49 o 
   4   7  10       44.91       40.51      4.87 o 
   5   7  10       11.22       10.39      3.33 o 
   6   7  10        8.72        6.10      2.90 o 
   7   7  10      201.05      199.79      8.98 o 
   8   7  10       43.32       38.98      4.99 o 
   9   7  10       48.58       56.00      6.10 o 
   0   8  10      127.16      147.78     14.61 o 
   1   8  10       43.65       41.71      5.98 o 
   2   8  10       79.61       77.58      8.55 o 
   3   8  10      192.76      177.74     24.05 o 
   4   8  10      181.34      158.31     10.43 o 
   5   8  10       49.34       36.95      5.95 o 
   6   8  10       74.29       59.37      7.32 o 
   7   8  10       19.82       21.86      8.07 o 
   1   9  10       47.51       58.93      7.59 o 
   2   9  10       33.27       31.78      9.27 o 
   3   9  10      202.34      176.62     17.71 o 
   2   0  11      324.57      313.75     25.66 o 
   4   0  11      892.89      905.97     28.17 o 
   6   0  11      101.13      107.33      4.31 o 
   8   0  11      319.57      315.41      9.04 o 
  10   0  11      212.96      225.68      7.89 o 
  12   0  11      123.47      123.10     10.46 o 
  14   0  11      153.01      167.56     12.89 o 
   0   1  11      127.49      123.84      3.60 o 
   1   1  11      288.58      308.56      6.54 o 
   2   1  11      189.63      190.87      3.79 o 
   3   1  11      894.40      902.18     29.20 o 
   4   1  11      483.06      467.83      7.52 o 
   5   1  11     1189.21     1145.68     14.32 o 
   6   1  11      465.21      442.60      7.07 o 
   7   1  11      419.16      406.14      7.91 o 
   8   1  11      143.34      123.76      3.70 o 
   9   1  11      212.30      214.05      5.24 o 
  10   1  11       28.11       28.49      2.38 o 
  11   1  11      173.90      178.07      5.13 o 
  12   1  11       47.63       44.50      5.07 o 
  13   1  11       60.88       56.69      5.94 o 
  14   1  11       35.92       27.58      4.74 o 
   1   2  11      445.41      437.95      7.87 o 
   2   2  11      486.17      477.29     15.88 o 
   3   2  11      395.66      360.66      7.07 o 
   4   2  11      137.97      134.24      2.78 o 
   5   2  11      502.20      494.68      7.27 o 
   6   2  11      659.88      592.74     10.33 o 
   7   2  11      235.66      213.77      6.26 o 
   8   2  11      987.60      936.57     15.67 o 
   9   2  11       41.83       37.51      2.76 o 
  10   2  11      200.45      209.92      5.85 o 
  11   2  11       10.20       12.68      2.00 o 
  12   2  11        2.02        1.73      1.99 o 
  13   2  11       17.84       18.52      4.75 o 
  14   2  11        2.93        5.53      3.39 o 
   0   3  11      155.74      160.76      4.42 o 
   1   3  11     1077.94     1034.40     13.31 o 
   2   3  11      355.27      349.92      5.62 o 
   3   3  11     1798.99     1735.84     21.07 o 
   4   3  11      382.63      393.68      6.78 o 
   5   3  11     1115.24     1054.24     15.27 o 
   6   3  11      250.09      237.20      7.79 o 
   7   3  11       96.22       98.35      3.81 o 
   8   3  11      146.65      148.40      6.95 o 
   9   3  11       22.29       28.53      4.30 o 
  10   3  11      300.41      309.49      8.28 o 
  11   3  11       54.40       46.27      3.89 o 
  12   3  11       43.91       37.63      4.21 o 
  13   3  11       54.03       54.85      5.20 o 
  14   3  11       69.07       76.46     10.65 o 
   1   4  11     1620.24     1537.79     21.16 o 
   2   4  11      150.34      138.03      3.86 o 
   3   4  11      142.56      131.83      3.79 o 
   4   4  11      142.36      147.47      4.06 o 
   5   4  11       19.50       17.01      2.22 o 
   6   4  11      557.20      550.78     10.70 o 
   7   4  11        5.69        6.40      1.69 o 
   8   4  11      303.21      283.41      7.42 o 
   9   4  11       61.40       53.21      3.68 o 
  10   4  11      563.17      561.81     13.13 o 
  11   4  11      114.21      111.96      7.08 o 
  12   4  11       40.65       34.01      4.48 o 
  13   4  11       57.21       59.84      5.78 o 
   0   5  11     1225.36     1211.80     25.15 o 
   1   5  11       32.51       32.49      3.28 o 
   2   5  11      493.07      481.85      8.95 o 
   3   5  11      628.89      639.20     14.51 o 
   4   5  11       23.43       20.23      2.16 o 
   5   5  11      299.63      301.19      7.41 o 
   6   5  11       94.64      102.42      4.59 o 
   7   5  11      436.43      418.46     10.56 o 
   8   5  11      137.23      135.93      5.99 o 
   9   5  11      111.92      112.93      5.92 o 
  10   5  11       83.82       94.34      5.81 o 
  11   5  11        5.32        4.16      2.88 o 
  12   5  11      336.46      331.29     15.93 o 
   1   6  11      261.69      256.87      7.93 o 
   2   6  11      436.14      438.94      9.67 o 
   3   6  11      160.97      166.91      5.60 o 
   4   6  11      199.64      183.37      6.20 o 
   5   6  11       16.76       20.07      2.68 o 
   6   6  11      382.28      394.24     10.60 o 
   7   6  11       72.77       79.18      5.23 o 
   8   6  11      453.25      494.45     12.58 o 
   9   6  11       27.42       29.65      4.23 o 
  10   6  11       77.75       88.18      6.82 o 
  11   6  11      110.57      120.08     14.12 o 
   0   7  11      285.98      303.59     12.66 o 
   1   7  11       35.93       42.07      3.90 o 
   2   7  11      280.33      289.98     10.95 o 
   3   7  11       27.90       31.31      5.56 o 
   4   7  11      172.58      181.34      7.88 o 
   5   7  11      149.47      169.66     11.63 o 
   6   7  11       16.73       16.65      3.55 o 
   7   7  11      146.02      159.56      8.14 o 
   8   7  11       32.23       29.50      4.56 o 
   9   7  11      249.16      286.85     14.27 o 
   1   8  11       99.51       98.99      8.53 o 
   2   8  11       54.35       54.38      6.78 o 
   3   8  11       56.63       55.56     16.57 o 
   4   8  11      303.29      320.66     17.97 o 
   5   8  11       12.58       13.69      4.56 o 
   6   8  11      270.45      264.16     19.72 o 
   0   0  12      525.73      443.23     26.35 o 
   2   0  12     1516.82     1366.10     49.49 o 
   4   0  12     1682.61     1594.72     31.99 o 
   6   0  12     2179.64     2053.03     38.44 o 
   8   0  12      290.02      260.18     11.56 o 
  10   0  12      100.27       96.19      5.43 o 
  12   0  12      613.70      582.12     20.01 o 
  14   0  12      119.32      119.87     12.18 o 
   1   1  12     1858.84     1827.66     26.05 o 
   2   1  12      187.50      163.93      4.08 o 
   3   1  12      560.27      572.83      8.77 o 
   4   1  12      671.61      669.54     11.28 o 
   5   1  12      684.22      669.76      9.14 o 
   6   1  12       29.33       21.65      1.74 o 
   7   1  12      534.46      517.76      9.45 o 
   8   1  12      434.33      403.28      7.63 o 
   9   1  12      255.47      268.98      6.04 o 
  10   1  12      154.72      158.73      4.67 o 
  11   1  12      137.69      138.37      4.81 o 
  12   1  12       16.77        9.78      2.40 o 
  13   1  12      287.14      317.61     19.37 o 
  14   1  12       20.04       25.48      4.51 o 
   0   2  12      625.57      589.10     10.56 o 
   1   2  12      342.79      338.18      4.81 o 
   2   2  12      633.24      575.72      9.96 o 
   3   2  12      252.24      242.06      5.54 o 
   4   2  12     2448.32     2273.94     29.22 o 
   5   2  12      128.36      120.80      2.94 o 
   6   2  12      450.33      445.09      9.94 o 
   7   2  12      160.05      155.94      4.47 o 
   8   2  12        2.96        3.00      1.39 o 
   9   2  12      123.81      109.03      4.33 o 
  10   2  12      232.20      220.61      7.58 o 
  11   2  12       38.64       40.90      3.00 o 
  12   2  12      181.14      168.08      6.48 o 
  13   2  12       34.63       34.07      5.13 o 
   1   3  12      837.74      792.83     10.95 o 
   2   3  12      371.17      362.04      5.84 o 
   3   3  12      106.19      107.17      3.04 o 
   4   3  12      291.80      292.18      5.76 o 
   5   3  12      217.97      215.47      4.84 o 
   6   3  12       31.33       33.94      2.41 o 
   7   3  12      134.67      139.59      4.51 o 
   8   3  12        0.55        1.64      1.44 o 
   9   3  12      127.36      140.75      6.88 o 
  10   3  12      113.45      122.03      5.25 o 
  11   3  12      412.29      410.38     10.64 o 
  12   3  12       21.59       25.70      3.34 o 
  13   3  12      119.48      109.39      7.21 o 
   0   4  12      497.31      476.33     11.97 o 
   1   4  12       30.75       30.24      2.17 o 
   2   4  12      378.05      347.56      6.83 o 
   3   4  12      100.42       99.51      3.48 o 
   4   4  12       31.54       31.28      2.28 o 
   5   4  12      250.65      254.07      6.30 o 
   6   4  12       96.10       92.47      4.05 o 
   7   4  12       75.72       71.40      3.86 o 
   8   4  12       91.55       97.32      4.66 o 
   9   4  12      117.52      111.63      5.02 o 
  10   4  12       59.56       66.81      6.35 o 
  11   4  12      172.87      164.35     10.30 o 
  12   4  12      219.98      242.63     10.38 o 
  13   4  12        7.03        6.89      8.80 o 
   1   5  12      207.07      204.59      5.31 o 
   2   5  12       55.29       54.80      3.17 o 
   3   5  12      300.74      299.35      6.68 o 
   4   5  12      103.65      109.58      4.09 o 
   5   5  12       27.52       25.46      2.62 o 
   6   5  12       16.93       16.44      2.37 o 
   7   5  12       49.05       44.65      3.43 o 
   8   5  12       41.53       40.64      3.81 o 
   9   5  12        9.87       13.68      2.83 o 
  10   5  12      173.84      180.42      7.36 o 
  11   5  12       33.92       26.27      4.81 o 
  12   5  12      128.26      148.60     18.49 o 
   0   6  12       76.91       75.95      6.81 o 
   1   6  12        7.53        6.24      1.95 o 
   2   6  12       54.13       53.02      3.68 o 
   3   6  12       35.07       31.21      3.03 o 
   4   6  12      169.00      170.21      5.88 o 
   5   6  12       45.53       46.51      3.60 o 
   6   6  12       15.06       18.46      4.49 o 
   7   6  12       60.68       61.68      4.79 o 
   8   6  12       28.63       24.91      4.45 o 
   9   6  12      108.40      124.73      7.00 o 
  10   6  12      323.56      360.28     15.73 o 
   1   7  12      655.44      663.02     15.29 o 
   2   7  12      142.66      137.80      6.60 o 
   3   7  12       59.38       48.72      4.88 o 
   4   7  12       21.19       21.29      3.74 o 
   5   7  12       55.69       64.63      6.83 o 
   6   7  12       21.69       18.80      5.33 o 
   7   7  12        3.73        8.69      3.27 o 
   8   7  12      135.29      143.59     11.18 o 
   0   8  12       82.49       72.87     10.85 o 
   1   8  12       60.98       68.23      9.18 o 
   2   8  12      159.85      167.98     14.95 o 
   3   8  12       85.94       99.77      8.69 o 
   4   8  12       34.81       29.96      8.40 o 
   5   8  12       28.31       27.60      8.43 o 
   2   0  13      214.95      220.35      5.23 o 
   4   0  13      493.97      500.29     10.23 o 
   6   0  13      316.81      289.07      9.49 o 
   8   0  13      747.29      733.94     16.77 o 
  10   0  13      526.23      495.80     13.36 o 
  12   0  13      329.84      336.10     11.06 o 
   0   1  13       29.22       18.37      1.55 o 
   1   1  13       20.88       23.85      1.38 o 
   2   1  13      172.23      162.46      5.24 o 
   3   1  13      147.64      167.35      4.26 o 
   4   1  13      184.45      164.71      4.36 o 
   5   1  13     1009.07      983.80     12.73 o 
   6   1  13       80.92       72.93      2.84 o 
   7   1  13      388.36      374.83      7.60 o 
   8   1  13      164.77      154.25      4.26 o 
   9   1  13       58.04       61.46      3.19 o 
  10   1  13       80.12       74.72      3.78 o 
  11   1  13        3.18        1.83      1.60 o 
  12   1  13       10.30       11.21      2.83 o 
  13   1  13       13.30       11.89      3.47 o 
   1   2  13       67.92       74.27      2.08 o 
   2   2  13      222.06      198.07      4.87 o 
   3   2  13      654.81      628.11     10.96 o 
   4   2  13      267.36      267.78      6.13 o 
   5   2  13      142.38      124.07      2.87 o 
   6   2  13      234.92      228.36      5.38 o 
   7   2  13       50.54       51.21      3.51 o 
   8   2  13      281.63      284.06      6.71 o 
   9   2  13       10.62       12.95      2.00 o 
  10   2  13      449.14      433.00      8.80 o 
  11   2  13      329.21      347.44     10.83 o 
  12   2  13      135.15      139.91      6.21 o 
  13   2  13       40.32       42.48      4.57 o 
   0   3  13      124.92      120.19      4.73 o 
   1   3  13      118.34      117.43      3.35 o 
   2   3  13      286.27      268.33      5.38 o 
   3   3  13       80.54       74.34      2.74 o 
   4   3  13      288.62      274.19      5.58 o 
   5   3  13      317.92      328.20      6.95 o 
   6   3  13      138.21      126.46      4.15 o 
   7   3  13      628.68      592.33     11.12 o 
   8   3  13       77.46       77.58      4.76 o 
   9   3  13       84.14       82.73      4.29 o 
  10   3  13       19.47       19.76      2.57 o 
  11   3  13       83.52       77.07      4.96 o 
  12   3  13        5.12        6.99      2.53 o 
  13   3  13       43.81       70.19     12.05 o 
   1   4  13      109.85      104.53      4.40 o 
   2   4  13      754.61      749.72     13.32 o 
   3   4  13      116.43      113.83      4.06 o 
   4   4  13       50.89       57.99      2.96 o 
   5   4  13       23.54       21.57      2.49 o 
   6   4  13       99.67       95.10      4.17 o 
   7   4  13      109.42      116.15      5.74 o 
   8   4  13      452.53      465.94     10.06 o 
   9   4  13      224.90      239.85      6.93 o 
  10   4  13      295.02      302.68     15.02 o 
  11   4  13        6.16        6.72      2.50 o 
  12   4  13       25.78       28.70      4.95 o 
   0   5  13     1026.21     1008.29     22.16 o 
   1   5  13       98.35       97.38      3.86 o 
   2   5  13       61.36       63.52      3.36 o 
   3   5  13      364.29      368.00      7.66 o 
   4   5  13      211.90      215.49      6.11 o 
   5   5  13      340.10      340.17      8.14 o 
   6   5  13       76.16       88.92      4.41 o 
   7   5  13      270.19      259.99      7.25 o 
   8   5  13       26.09       26.04      3.02 o 
   9   5  13      320.45      345.12      9.93 o 
  10   5  13       48.64       40.82      4.28 o 
  11   5  13       32.21       26.69      4.77 o 
   1   6  13      193.95      194.15      5.69 o 
   2   6  13       12.51       10.11      2.77 o 
   3   6  13        2.50        2.43      1.85 o 
   4   6  13      167.74      164.29      5.87 o 
   5   6  13       31.39       33.44      3.30 o 
   6   6  13      255.24      269.27      9.06 o 
   7   6  13       64.56       58.81      5.61 o 
   8   6  13      194.92      190.59      7.71 o 
   9   6  13       49.54       44.05      5.78 o 
   0   7  13      181.59      167.82      9.68 o 
   1   7  13       39.89       42.37      4.28 o 
   2   7  13      281.29      291.50      9.09 o 
   3   7  13      106.88      110.44      6.16 o 
   4   7  13      128.79      117.56     11.89 o 
   5   7  13      155.53      169.62      7.97 o 
   6   7  13       32.64       27.48      9.60 o 
   7   7  13      102.41      100.39      9.22 o 
   0   0  14       47.86       58.44      4.38 o 
   2   0  14      169.34      186.05      9.21 o 
   4   0  14      427.67      398.07      8.11 o 
   6   0  14      544.90      556.77     12.99 o 
   8   0  14       66.43       58.33      4.63 o 
  10   0  14      339.27      340.41     10.53 o 
  12   0  14      544.53      605.88     16.24 o 
   1   1  14     2011.14     1802.43     27.80 o 
   2   1  14      295.60      257.74      5.62 o 
   3   1  14      622.00      536.69      9.60 o 
   4   1  14      116.03      131.33      4.17 o 
   5   1  14       38.90       40.59      2.56 o 
   6   1  14      166.81      171.69      4.38 o 
   7   1  14      155.22      155.27      4.15 o 
   8   1  14      172.23      172.20      4.59 o 
   9   1  14       74.29       72.98      3.43 o 
  10   1  14        9.40       10.98      1.86 o 
  11   1  14      175.53      173.48      5.30 o 
  12   1  14       39.93       44.36      3.27 o 
   0   2  14      192.81      171.75      5.37 o 
   1   2  14       72.23       73.17      2.14 o 
   2   2  14      156.21      169.75      4.56 o 
   3   2  14       17.47       11.11      1.59 o 
   4   2  14       90.01       97.08      3.67 o 
   5   2  14       75.09       79.55      3.62 o 
   6   2  14      247.29      231.29      5.46 o 
   7   2  14       18.88       16.94      1.88 o 
   8   2  14      336.64      338.89      7.56 o 
   9   2  14       10.26        9.86      1.85 o 
  10   2  14      107.95      119.61      4.66 o 
  11   2  14      163.89      178.53      6.97 o 
  12   2  14      165.19      169.11      9.19 o 
  13   2  14       21.52       24.88      8.07 o 
   1   3  14     1025.87      993.53     14.45 o 
   2   3  14       44.06       43.33      2.29 o 
   3   3  14      385.15      365.24      6.76 o 
   4   3  14      403.94      399.93     10.12 o 
   5   3  14      112.26      103.22      3.64 o 
   6   3  14       70.26       54.58      3.47 o 
   7   3  14       90.79       92.92      4.84 o 
   8   3  14       81.37       80.88      3.90 o 
   9   3  14       39.09       39.27      3.11 o 
  10   3  14       96.59       93.27      4.65 o 
  11   3  14       50.46       60.80      5.50 o 
  12   3  14       21.87       13.92      7.62 o 
   0   4  14      126.08      136.07      6.81 o 
   1   4  14       85.14       87.02      3.41 o 
   2   4  14      280.09      274.61      6.01 o 
   3   4  14       53.26       54.72      3.89 o 
   4   4  14      649.90      648.05     11.86 o 
   5   4  14       10.06        5.36      1.68 o 
   6   4  14      147.44      142.51      4.75 o 
   7   4  14        8.89        5.91      1.88 o 
   8   4  14       59.54       62.03      4.93 o 
   9   4  14      122.97      133.55      6.71 o 
  10   4  14      125.22      145.44      6.97 o 
  11   4  14       55.76       59.13      4.69 o 
   1   5  14      439.57      438.44      8.61 o 
   2   5  14        2.31        2.08      1.59 o 
   3   5  14      108.69      100.77      4.19 o 
   4   5  14       73.20       76.23      5.21 o 
   5   5  14       24.68       15.55      2.32 o 
   6   5  14      139.72      139.90      5.59 o 
   7   5  14        9.60        8.94      2.28 o 
   8   5  14       96.70      113.87      5.36 o 
   9   5  14       25.03       19.49      3.51 o 
  10   5  14       13.44       15.37      4.31 o 
   0   6  14        0.90        1.78      2.64 o 
   1   6  14       71.23       72.05      3.99 o 
   2   6  14      415.79      434.97      9.19 o 
   3   6  14       50.38       47.30      3.71 o 
   4   6  14       52.17       49.70      3.77 o 
   5   6  14        8.01       10.35      2.56 o 
   6   6  14       31.05       35.80      3.48 o 
   7   6  14       41.80       41.86      4.24 o 
   8   6  14       39.29       39.70      6.12 o 
   1   7  14      129.15      131.79      6.79 o 
   2   7  14       38.45       39.24      4.02 o 
   3   7  14        1.73        2.15      2.42 o 
   4   7  14       15.49       19.96      3.74 o 
   5   7  14       88.84       95.40      8.72 o 
   6   7  14       18.05       26.33      7.67 o 
   2   0  15      475.09      399.84     15.63 o 
   4   0  15      185.42      185.06      9.77 o 
   6   0  15      686.18      643.63     14.61 o 
   8   0  15      680.95      678.50     22.76 o 
  10   0  15      395.35      401.98     14.98 o 
  12   0  15       44.95       45.27      5.54 o 
   0   1  15      405.78      354.29      8.78 o 
   1   1  15       46.04       43.56      1.78 o 
   2   1  15        8.78        6.87      1.33 o 
   3   1  15      258.60      232.64      5.50 o 
   4   1  15      120.35      108.16      4.10 o 
   5   1  15      515.66      507.31      9.69 o 
   6   1  15      166.99      169.28      4.37 o 
   7   1  15      162.05      156.22      4.19 o 
   8   1  15       22.38       22.28      2.04 o 
   9   1  15        7.13        4.90      1.57 o 
  10   1  15       95.48      107.80      4.77 o 
  11   1  15      204.03      210.96      6.06 o 
  12   1  15       43.04       43.08      3.28 o 
   1   2  15       21.58       16.16      1.46 o 
   2   2  15      174.60      169.07      4.69 o 
   3   2  15      105.47       93.02      3.67 o 
   4   2  15      358.42      365.58      7.81 o 
   5   2  15      307.33      300.78      7.82 o 
   6   2  15      112.83      106.15      3.82 o 
   7   2  15       21.02       23.45      2.08 o 
   8   2  15      863.87      829.46     14.49 o 
   9   2  15       36.85       37.76      2.73 o 
  10   2  15      305.43      309.10      7.27 o 
  11   2  15       52.94       60.77      3.70 o 
  12   2  15      173.97      190.52     11.50 o 
   0   3  15       61.53       55.19      3.76 o 
   1   3  15      109.44      110.84      3.41 o 
   2   3  15      120.24      110.27      3.42 o 
   3   3  15      261.69      259.71      5.84 o 
   4   3  15      116.18      102.65      3.66 o 
   5   3  15      116.73      123.52      3.91 o 
   6   3  15       28.08       24.36      2.19 o 
   7   3  15      435.36      428.28     10.75 o 
   8   3  15       22.36       21.87      2.38 o 
   9   3  15      426.79      440.37      9.69 o 
  10   3  15       97.81      105.56      6.84 o 
  11   3  15       48.33       47.40      3.73 o 
   1   4  15        3.99        5.51      1.53 o 
   2   4  15       83.69       83.04      3.51 o 
   3   4  15       10.34        9.91      1.71 o 
   4   4  15      100.32       93.71      3.98 o 
   5   4  15       74.51       79.01      3.77 o 
   6   4  15      255.33      273.43      6.91 o 
   7   4  15      205.93      212.18      6.14 o 
   8   4  15      409.76      439.41      9.83 o 
   9   4  15       17.16       20.40      2.74 o 
  10   4  15      525.38      534.82     13.01 o 
   0   5  15      201.66      211.91      7.97 o 
   1   5  15       84.87       85.57      3.92 o 
   2   5  15      138.91      142.77      4.75 o 
   3   5  15      104.36      115.62      4.46 o 
   4   5  15      114.31      105.09      4.66 o 
   5   5  15      185.53      178.55      5.89 o 
   6   5  15      139.99      150.87      5.55 o 
   7   5  15       98.21      106.95      5.04 o 
   8   5  15      131.45      143.09      5.96 o 
   9   5  15      270.36      282.24     19.39 o 
   1   6  15        4.69        5.38      2.12 o 
   2   6  15      213.39      227.71      6.44 o 
   3   6  15       55.76       65.24      4.27 o 
   4   6  15      182.37      197.28      6.56 o 
   5   6  15      128.93      125.46      5.73 o 
   6   6  15       42.41       41.77      3.86 o 
   7   6  15       34.80       43.99      6.21 o 
   0   7  15      622.51      654.96     21.42 o 
   1   7  15       30.81       28.18      3.75 o 
   2   7  15       34.89       37.14      3.99 o 
   3   7  15        7.13        2.40      3.86 o 
   4   7  15        4.69        2.91      5.35 o 
   0   0  16     2415.68     2116.18     64.69 o 
   2   0  16      469.83      419.48      9.98 o 
   4   0  16       74.77       67.97      3.53 o 
   6   0  16       36.76       32.13      3.56 o 
   8   0  16      183.97      190.91      8.26 o 
  10   0  16      193.90      207.12     10.62 o 
  12   0  16      158.24      168.71     12.05 o 
   1   1  16      126.49      133.64      3.33 o 
   2   1  16       56.20       50.51      2.78 o 
   3   1  16      123.37      133.35      4.17 o 
   4   1  16       24.22       21.41      2.05 o 
   5   1  16      125.13      142.21      5.07 o 
   6   1  16       99.68      103.40      4.65 o 
   7   1  16      347.00      350.98      6.97 o 
   8   1  16       32.92       35.16      2.46 o 
   9   1  16       16.97       10.82      1.90 o 
  10   1  16      258.06      272.37      7.45 o 
  11   1  16      130.80      133.17      5.68 o 
   0   2  16      565.71      528.86     12.29 o 
   1   2  16       84.31       76.06      2.66 o 
   2   2  16      585.02      528.72     10.56 o 
   3   2  16      171.08      164.43      5.27 o 
   4   2  16       92.35       92.19      3.91 o 
   5   2  16        0.49        0.93      1.54 o 
   6   2  16       74.30       71.37      4.27 o 
   7   2  16       99.74       99.14      3.78 o 
   8   2  16       78.41       74.71      4.45 o 
   9   2  16       45.01       43.32      2.97 o 
  10   2  16       25.97       30.64      2.78 o 
  11   2  16       73.87       74.93      4.66 o 
   1   3  16      543.69      549.92      9.30 o 
   2   3  16       66.75       74.59      3.07 o 
   3   3  16      268.95      275.62      6.84 o 
   4   3  16      175.55      175.63      5.92 o 
   5   3  16        0.19       -0.21      1.66 o 
   6   3  16      222.16      217.03      7.03 o 
   7   3  16      126.64      138.46      4.57 o 
   8   3  16       86.22       87.37      4.06 o 
   9   3  16      126.01      127.69      5.04 o 
  10   3  16       71.50       81.53      6.66 o 
   0   4  16      124.22      115.40      5.59 o 
   1   4  16      177.64      188.33      4.99 o 
   2   4  16      254.13      246.92      5.80 o 
   3   4  16       23.50       22.66      2.12 o 
   4   4  16      299.71      306.77      7.17 o 
   5   4  16       10.18        9.24      1.90 o 
   6   4  16      243.78      253.59      6.63 o 
   7   4  16        3.24        6.69      1.98 o 
   8   4  16       78.94       92.95      5.87 o 
   9   4  16      144.08      153.10      5.87 o 
   1   5  16      338.96      379.81     10.37 o 
   2   5  16       56.08       61.28      3.54 o 
   3   5  16      255.32      261.09      7.35 o 
   4   5  16      226.68      228.55      6.52 o 
   5   5  16       99.31      113.24      4.99 o 
   6   5  16       10.15       15.49      2.52 o 
   7   5  16      106.93      115.16      5.28 o 
   8   5  16      101.63      105.00     13.36 o 
   0   6  16      743.59      756.43     19.12 o 
   1   6  16       19.16       13.00      2.56 o 
   2   6  16      130.40      138.53      5.73 o 
   3   6  16      170.46      172.65      9.00 o 
   4   6  16       25.42       21.86      3.04 o 
   5   6  16       62.18       63.63      5.35 o 
   6   6  16       33.96       44.42      9.55 o 
   2   0  17      247.88      253.14      7.53 o 
   4   0  17      292.90      312.88      8.47 o 
   6   0  17     1107.51     1129.76     27.25 o 
   8   0  17      229.14      228.63      7.88 o 
  10   0  17       82.67       84.33      5.82 o 
   0   1  17      206.80      176.09      8.27 o 
   1   1  17        1.76        2.88      1.19 o 
   2   1  17       63.93       56.82      3.03 o 
   3   1  17      129.17      118.33      4.09 o 
   4   1  17        8.51        4.76      1.54 o 
   5   1  17       51.91       57.03      3.57 o 
   6   1  17       41.24       43.84      3.07 o 
   7   1  17      544.07      547.44      9.63 o 
   8   1  17        6.44        5.55      1.58 o 
   9   1  17      709.74      749.10     12.81 o 
  10   1  17       95.34       82.09      4.02 o 
   1   2  17       12.31       11.89      1.43 o 
   2   2  17       49.46       43.55      2.86 o 
   3   2  17       48.01       44.89      3.35 o 
   4   2  17      206.29      212.43      7.37 o 
   5   2  17      205.11      208.60      6.50 o 
   6   2  17      268.95      272.86      7.85 o 
   7   2  17      199.70      192.85      8.66 o 
   8   2  17      331.38      333.21      7.15 o 
   9   2  17       11.65       14.44      2.12 o 
  10   2  17       29.50       25.25      2.94 o 
   0   3  17       11.81       17.37      2.53 o 
   1   3  17       95.78      112.91      3.64 o 
   2   3  17       14.57       13.59      1.82 o 
   3   3  17       85.87       99.45      4.31 o 
   4   3  17       13.16       13.59      2.33 o 
   5   3  17       63.48       59.54      4.12 o 
   6   3  17       41.71       55.71      4.17 o 
   7   3  17       61.22       61.66      3.63 o 
   8   3  17       12.59       11.80      2.44 o 
   9   3  17      412.23      424.09     11.17 o 
   1   4  17      194.90      219.99      5.52 o 
   2   4  17        0.85       -0.01      1.47 o 
   3   4  17        4.78        3.30      1.64 o 
   4   4  17       78.74       75.85      3.62 o 
   5   4  17       28.48       29.94      2.58 o 
   6   4  17       30.25       35.22      2.74 o 
   7   4  17       88.61       99.28      5.91 o 
   8   4  17      145.61      117.37      6.81 o 
   0   5  17       22.87       29.34      4.01 o 
   1   5  17      121.23      122.95      4.73 o 
   2   5  17       32.49       34.07      3.87 o 
   3   5  17      112.38      122.51      5.14 o 
   4   5  17       14.90       15.95      2.54 o 
   5   5  17       32.25       32.82      4.29 o 
   6   5  17      113.83      124.27      7.25 o 
   7   5  17       73.72       70.14     11.48 o 
   1   6  17      122.24      132.71      6.17 o 
   2   6  17       33.50       40.03      4.21 o 
   3   6  17       16.74       14.58      6.85 o 
   4   6  17       13.53       17.57      6.98 o 
   0   0  18      522.03      576.45     21.07 o 
   2   0  18      344.99      349.53      8.30 o 
   4   0  18       64.39       64.09      3.64 o 
   6   0  18      124.90      140.88      7.28 o 
   8   0  18       22.09       21.08      3.87 o 
   1   1  18      226.52      226.66      4.87 o 
   2   1  18        5.75        5.93      1.62 o 
   3   1  18       31.98       33.16      2.57 o 
   4   1  18       25.39       29.32      2.51 o 
   5   1  18       20.96       17.66      2.23 o 
   6   1  18       99.99      112.39      6.91 o 
   7   1  18       70.97       78.15      4.13 o 
   8   1  18       17.30       20.52      2.08 o 
   9   1  18       38.97       45.61      2.99 o 
   0   2  18      284.47      275.44      8.44 o 
   1   2  18      163.26      172.26      4.25 o 
   2   2  18      364.27      382.13      8.29 o 
   3   2  18       35.50       41.93      3.06 o 
   4   2  18       50.53       53.35      3.70 o 
   5   2  18       20.84       20.44      2.68 o 
   6   2  18        3.01        6.87      2.16 o 
   7   2  18       14.72       15.90      2.78 o 
   8   2  18        1.22        0.11      2.02 o 
   9   2  18       19.56       19.08      2.92 o 
   1   3  18       23.14       27.61      2.17 o 
   2   3  18       35.73       39.73      3.19 o 
   3   3  18      271.33      271.35      7.13 o 
   4   3  18       50.49       58.26      4.11 o 
   5   3  18        5.15        2.20      2.08 o 
   6   3  18       35.23       37.38      3.68 o 
   7   3  18       60.72       62.49      4.62 o 
   8   3  18      241.63      250.73     17.77 o 
   0   4  18      887.17      988.32     21.92 o 
   1   4  18       21.24       26.03      2.43 o 
   2   4  18      187.79      189.27      5.16 o 
   3   4  18        8.94        7.28      1.86 o 
   4   4  18       44.88       42.77      3.89 o 
   5   4  18       76.81       82.80      6.23 o 
   6   4  18       44.07       45.70      6.59 o 
   7   4  18       27.29       27.20      3.32 o 
   1   5  18      123.14      125.55      4.85 o 
   2   5  18      134.22      142.26      5.44 o 
   3   5  18      118.03      124.46      5.56 o 
   4   5  18       24.46       26.53      4.03 o 
   5   5  18       76.80       81.14      6.89 o 
   2   0  19      272.25      279.80      7.92 o 
   4   0  19       87.29       82.44      3.85 o 
   6   0  19      225.12      230.02      7.39 o 
   8   0  19      210.74      246.22     11.30 o 
   0   1  19       69.02       72.43      6.95 o 
   1   1  19       33.96       31.15      2.59 o 
   2   1  19       38.78       48.94      3.02 o 
   3   1  19      141.87      142.77      4.77 o 
   4   1  19       41.86       48.17      3.21 o 
   5   1  19       92.65       93.84      6.92 o 
   6   1  19       22.59       31.67      2.92 o 
   7   1  19      363.67      365.56      9.40 o 
   8   1  19        1.11        1.18      3.48 o 
   1   2  19       48.72       50.14      2.59 o 
   2   2  19       13.02       10.98      1.99 o 
   3   2  19       30.08       31.59      2.82 o 
   4   2  19       96.49       95.90      4.82 o 
   5   2  19       19.53       23.65      3.74 o 
   6   2  19      430.85      461.43     11.27 o 
   7   2  19       59.69       70.13      5.42 o 
   0   3  19      136.43      172.86      6.60 o 
   1   3  19       41.74       50.56      2.75 o 
   2   3  19       78.77       85.91      4.40 o 
   3   3  19       91.55      102.46      5.63 o 
   4   3  19       37.12       46.92      5.54 o 
   5   3  19       68.97       79.61      5.00 o 
   6   3  19       46.64       56.06      9.34 o 
   1   4  19       20.59       23.26      2.38 o 
   2   4  19       30.85       26.90      2.42 o 
   3   4  19       45.56       52.49      4.26 o 
   4   4  19      135.44      136.08     10.35 o 
   0   5  19      279.40      364.87     23.56 o 
   1   5  19       24.14       28.74      6.42 o 
   0   0  20       68.02       83.73      5.80 o 
   2   0  20       96.51      112.41      4.64 o 
   4   0  20       33.96       47.25      7.00 o 
   1   1  20      120.08      122.56      3.68 o 
   2   1  20       26.91       27.01      3.28 o 
   3   1  20      277.41      319.68      7.12 o 
   4   1  20        6.76        6.91      1.97 o 
   5   1  20      164.85      196.12      5.97 o 
   6   1  20       18.20       15.29      3.92 o 
   0   2  20      273.98      308.66     13.14 o 
   1   2  20       27.72       29.83      2.72 o 
   2   2  20       51.02       37.60      3.02 o 
   3   2  20        8.38        5.26      2.06 o 
   4   2  20      166.10      183.59      6.41 o 
   5   2  20       20.36       11.22      4.55 o 
   1   3  20      193.27      228.69      6.56 o 
   2   3  20       16.76       21.96      2.79 o 
   3   3  20      114.98      139.81      8.76 o 
   0   4  20      390.09      422.20     38.82 o 
   1   4  20        6.31        7.52      2.84 o 
   2   0  21      438.60      473.01     10.84 o 
   0   1  21      145.18      175.20      6.03 o 
   1   1  21        7.58       10.14      1.83 o 
   2   1  21        6.41        8.79      1.95 o 
   3   1  21      109.68       91.95      7.06 o 
   4   1  21      287.45      329.46     14.06 o 
   1   2  21      208.18      215.09      8.28 o 
   2   2  21      215.50      226.84     17.80 o 
                                                 
